# Supplementary material for: Construction and validation of a PANoptosis-related lncRNA signature for predicting prognosis and targeted drug response in thyroid cancer
Source: PeerJ. 2023 Sep 1;11:e15884. doi: 10.7717/peerj.15884 (PMC10476615; doi:10.7717/peerj.15884)
Supplement: Supplemental Information 8 [file peerj-11-15884-s008.zip]

Archive with 29 entries (28 files):
- raw code of R code/
- raw code of R code/1.cor.R
- raw code of R code/10.riskPlot.R
- raw code of R code/11.cliGroupSur.R
- raw code of R code/12.indep.R
- raw code of R code/13.Nomo.R
- raw code of R code/14.ROC.R
- raw code of R code/15.preGSEA.pl
- raw code of R code/16.immuneCor.R
- raw code of R code/17.ssGSEA.R
- raw code of R code/18.estimate.R
- raw code of R code/19.TMEdiff.R
- raw code of R code/2.cuproptosisExp.R
- raw code of R code/20.checkpoint.R
- raw code of R code/21.cluster.R
- raw code of R code/22.clusterSurvival.R
- raw code of R code/23.ggalluvial.R
- raw code of R code/24.PCA.R
- raw code of R code/25.clusterTMEdiff.R
- raw code of R code/26.clusterImmCor.R
- raw code of R code/27.checkpoint.R
- raw code of R code/28.pRRophetic.R
- raw code of R code/3.ggalluvial.R
- raw code of R code/4.mergeTime.R
- raw code of R code/5.model.R
- raw code of R code/6.cliStat.R
- raw code of R code/7.corplot.R
- raw code of R code/8.R
- raw code of R code/9.survial.R
