# Supplementary material for: Construction and validation of a PANoptosis-related lncRNA signature for predicting prognosis and targeted drug response in thyroid cancer
Source: PeerJ. 2023 Sep 1;11:e15884. doi: 10.7717/peerj.15884 (PMC10476615; doi:10.7717/peerj.15884)
Supplement: Supplemental Information 8 [file peerj-11-15884-s008.zip › raw code of R code/11.cliGroupSur.R]

######Video source: https://ke.biowolf.cn
######??????ѧ??: https://www.biowolf.cn/
######΢?Ź??ںţ?biowolf_cn
######???????䣺biowolf@foxmail.com
######????΢??: 18520221056

#install.packages("survival")
#install.packages("survminer")


#???ð?
library(survival)
library(survminer)

riskFile="risk.all.txt"      #?????ļ?
cliFile="clinical.txt"       #?ٴ??????ļ?
setwd("C:\\Users\\LZD\\Desktop\\THCA\\PANoptosis\\20.cliGroupSur")       #???ù???Ŀ¼

#??ȡ?????ļ?
risk=read.table(riskFile, header=T, sep="\t", check.names=F, row.names=1)

#??ȡ?ٴ??ļ?
cli=read.table(cliFile, header=T, sep="\t", check.names=F, row.names=1)
cliName=colnames(cli)[1]

#???ݺϲ?
sameSample=intersect(row.names(cli), row.names(risk))
risk=risk[sameSample,,drop=F]
cli=cli[sameSample,,drop=F]
rt=cbind(futime=risk[,1], fustat=risk[,2], cli, risk[,"risk",drop=F])
colnames(rt)=c("futime", "fustat", "clinical", "Risk")
tab=table(rt[,"clinical"])
tab=tab[tab!=0]

#??ÿ???ٴ???״?????ķ???????ѭ??
for(j in names(tab)){
	rt1=rt[(rt[,"clinical"]==j),]
	tab1=table(rt1[,"Risk"])
	tab1=tab1[tab1!=0]
	labels=names(tab1)
	if(length(labels)!=2){next}
	if((cliName=="age") | (cliName=="Age") | (cliName=="AGE")){
		titleName=paste0("age",j)
	}
	
	#?????ߵͷ???????????????pvalue
	diff=survdiff(Surv(futime, fustat) ~Risk,data = rt1)
	pValue=1-pchisq(diff$chisq,df=1)
	if(pValue<0.001){
		pValue="p<0.001"
	}else{
		pValue=paste0("p=",sprintf("%.03f",pValue))
	}
	
	#????????????
	fit <- survfit(Surv(futime, fustat) ~ Risk, data = rt1)
	surPlot=ggsurvplot(fit, 
			           data=rt1,
			           conf.int=F,
			           pval=pValue,
			           pval.size=6,
			           title=paste0("Patients with ",j),
			           legend.title="Risk",
			           legend.labs=labels,
			           font.legend=12,
			           xlab="Time(years)",
			           break.time.by = 1,
			           palette=c("#CC0033", "#0099CC"),
			           risk.table=F,
			       	   risk.table.title="",
			           risk.table.col = "strata",
			           risk.table.height=.25)
	
	#????ͼƬ
	j=gsub(">=","ge",j);j=gsub("<=","le",j);j=gsub(">","gt",j);j=gsub("<","lt",j)
	pdf(file=paste0("survival.",cliName,"_",j,".pdf"), onefile = FALSE,
			       width = 6,        #ͼƬ?Ŀ???
			       height =5)        #ͼƬ?ĸ߶?
	print(surPlot)
	dev.off()
}


######Video source: https://ke.biowolf.cn
######??????ѧ??: https://www.biowolf.cn/
######΢?Ź??ںţ?biowolf_cn
######???????䣺biowolf@foxmail.com
######????΢??: 18520221056
