# Supplementary material for: Construction and validation of a PANoptosis-related lncRNA signature for predicting prognosis and targeted drug response in thyroid cancer
Source: PeerJ. 2023 Sep 1;11:e15884. doi: 10.7717/peerj.15884 (PMC10476615; doi:10.7717/peerj.15884)
Supplement: Supplemental Information 8 [file peerj-11-15884-s008.zip › raw code of R code/13.Nomo.R]

###清空环境
rm(list = ls())
#禁止chr转成factor
options(stringsAsFactors = FALSE)
####让报错变成英文 方便google
Sys.setenv(LANGUAGE = "en")

#install.packages("survival")
#install.packages("regplot")
#install.packages("rms")


#???ð?
library(survival)
library(regplot)
library(rms)

riskFile="risk.test.txt"      #?????ļ?
cliFile="clinical.txt"       #?ٴ??????ļ?
setwd("C:\\Users\\LZD\\Desktop\\THCA\\PANoptosis\\21.Nomo")     #???ù???Ŀ¼

#??ȡ?????????ļ?
risk=read.table(riskFile, header=T, sep="\t", check.names=F, row.names=1)

#??ȡ?ٴ??????ļ?
cli=read.table(cliFile, header=T, sep="\t", check.names=F, row.names=1)
cli=cli[apply(cli,1,function(x)any(is.na(match('unknow',x)))),,drop=F]
cli$Age=as.numeric(cli$Age)

#?ϲ?????
samSample=intersect(row.names(risk), row.names(cli))
risk1=risk[samSample,,drop=F]
cli=cli[samSample,,drop=F]
rt=cbind(risk1[,c("futime", "fustat", "risk")], cli)

#????????ͼ
res.cox=coxph(Surv(futime, fustat) ~ . , data = rt)
nom1=regplot(res.cox,
              plots = c("density", "boxes"),
              clickable=F,
              title="",
              points=TRUE,
              droplines=TRUE,
              observation=rt[2,],
              rank="sd",
              failtime = c(1,3,5),
              prfail = F)

#????ͼ?ķ??մ???
nomoRisk=predict(res.cox, data=rt, type="risk")
rt=cbind(risk1, Nomogram=nomoRisk)
outTab=rbind(ID=colnames(rt), rt)
write.table(outTab, file="nomoRisk.txt", sep="\t", col.names=F, quote=F)

#У׼????
pdf(file="calibration.pdf", width=5, height=5)
#1??У׼????
f <- cph(Surv(futime, fustat) ~ Nomogram, x=T, y=T, surv=T, data=rt, time.inc=1)
cal <- calibrate(f, cmethod="KM", method="boot", u=1, m=(nrow(rt)/3), B=1000)
plot(cal, xlim=c(0,1), ylim=c(0,1),
	 xlab="Nomogram-predicted OS (%)", ylab="Observed OS (%)", lwd=1.5, col="#99CC66", sub=F)
#3??У׼????
f <- cph(Surv(futime, fustat) ~ Nomogram, x=T, y=T, surv=T, data=rt, time.inc=3)
cal <- calibrate(f, cmethod="KM", method="boot", u=3, m=(nrow(rt)/3), B=1000)
plot(cal, xlim=c(0,1), ylim=c(0,1), xlab="", ylab="", lwd=1.5, col="#0099CC", sub=F, add=T)
#5??У׼????
f <- cph(Surv(futime, fustat) ~ Nomogram, x=T, y=T, surv=T, data=rt, time.inc=5)
cal <- calibrate(f, cmethod="KM", method="boot", u=5, m=(nrow(rt)/3), B=1000)
plot(cal, xlim=c(0,1), ylim=c(0,1), xlab="", ylab="",  lwd=1.5, col="#FF0033", sub=F, add=T)
legend('bottomright', c('1-year', '3-year', '5-year'),
	   col=c("#99CC66","#0099CC","#FF0033"), lwd=1.5, bty = 'n')
dev.off()


######Video source: https://ke.biowolf.cn
######??????ѧ??: https://www.biowolf.cn/
######΢?Ź??ںţ?biowolf_cn
######???????䣺biowolf@foxmail.com
######????΢??: 18520221056
