# Supplementary material for: Construction and validation of a PANoptosis-related lncRNA signature for predicting prognosis and targeted drug response in thyroid cancer
Source: PeerJ. 2023 Sep 1;11:e15884. doi: 10.7717/peerj.15884 (PMC10476615; doi:10.7717/peerj.15884)
Supplement: Supplemental Information 8 [file peerj-11-15884-s008.zip › raw code of R code/17.ssGSEA.R]

######Video source: https://ke.biowolf.cn
######??????ѧ??: https://www.biowolf.cn/
######΢?Ź??ںţ?biowolf_cn
######???????䣺biowolf@foxmail.com
######????΢??: 18520221056

#if (!requireNamespace("BiocManager", quietly = TRUE))
#    install.packages("BiocManager")
#BiocManager::install("limma")

#if (!requireNamespace("BiocManager", quietly = TRUE))
#    install.packages("BiocManager")
#BiocManager::install("GSVA")

#if (!requireNamespace("BiocManager", quietly = TRUE))
#    install.packages("BiocManager")
#BiocManager::install("GSEABase")


#???ð?
library(GSVA)
library(limma)
library(GSEABase)

inputFile="symbol.txt"     #?????ļ?
gmtFile="immune.gmt"       #???߻??򼯺??ļ?
setwd("C:\\Users\\LZD\\Desktop\\THCA\\PANoptosis\\26.ssGSEA")     #???ù???Ŀ¼

#??ȡ?????ļ????????????ļ?????
rt=read.table(inputFile,sep="\t",header=T,check.names=F)
rt=as.matrix(rt)
rownames(rt)=rt[,1]
exp=rt[,2:ncol(rt)]
dimnames=list(rownames(exp),colnames(exp))
mat=matrix(as.numeric(as.matrix(exp)),nrow=nrow(exp),dimnames=dimnames)
mat=avereps(mat)
mat=mat[rowMeans(mat)>0,]

#??ȡ???????ļ?
geneSet=getGmt(gmtFile, geneIdType=SymbolIdentifier())

#ssgsea????
ssgseaScore=gsva(mat, geneSet, method='ssgsea', kcdf='Gaussian', abs.ranking=TRUE)
#????ssGSEA???ֽ????ĺ???
normalize=function(x){
  return((x-min(x))/(max(x)-min(x)))}
#??ssGSEA???ֽ??н???
ssgseaOut=normalize(ssgseaScore)
ssgseaOut=rbind(id=colnames(ssgseaOut),ssgseaOut)
write.table(ssgseaOut,file="ssgseaOut.txt",sep="\t",quote=F,col.names=F)


######Video source: https://ke.biowolf.cn
######??????ѧ??: https://www.biowolf.cn/
######΢?Ź??ںţ?biowolf_cn
######???????䣺biowolf@foxmail.com
######????΢??: 18520221056
