# Supplementary material for: Construction and validation of a PANoptosis-related lncRNA signature for predicting prognosis and targeted drug response in thyroid cancer
Source: PeerJ. 2023 Sep 1;11:e15884. doi: 10.7717/peerj.15884 (PMC10476615; doi:10.7717/peerj.15884)
Supplement: Supplemental Information 8 [file peerj-11-15884-s008.zip › raw code of R code/28.pRRophetic.R]

######Video source: https://ke.biowolf.cn
######??????ѧ??: https://www.biowolf.cn/
######΢?Ź??ںţ?biowolf_cn
######???????䣺biowolf@foxmail.com
######????΢??: 18520221056

#if (!requireNamespace("BiocManager", quietly = TRUE))
#    install.packages("BiocManager")
#BiocManager::install(c("car", "ridge", "preprocessCore", "genefilter", "sva"))

#install.packages("ggpubr")


#???ð?
library(limma)
library(ggpubr)
library(pRRophetic)
library(ggplot2)
set.seed(12345)

pFilter=0.001                  #pvalue?Ĺ???????
expFile="symbol.txt"           #?????????ļ?
ClusterFile="cluster.txt"      #???͵Ľ????ļ?
setwd("C:\\biowolf\\Necroptosis\\39.pRRophetic")     #???ù???Ŀ¼
allDrugs=c("A.443654", "A.770041", "ABT.263", "ABT.888", "AG.014699", "AICAR", "AKT.inhibitor.VIII", "AMG.706", "AP.24534", "AS601245", "ATRA", "AUY922", "Axitinib", "AZ628", "AZD.0530", "AZD.2281", "AZD6244", "AZD6482", "AZD7762", "AZD8055", "BAY.61.3606", "Bexarotene", "BI.2536", "BIBW2992", "Bicalutamide", "BI.D1870", "BIRB.0796", "Bleomycin", "BMS.509744", "BMS.536924", "BMS.708163", "BMS.754807", "Bortezomib", "Bosutinib", "Bryostatin.1", "BX.795", "Camptothecin", "CCT007093", "CCT018159", "CEP.701", "CGP.082996", "CGP.60474", "CHIR.99021", "CI.1040", "Cisplatin", "CMK", "Cyclopamine", "Cytarabine", "Dasatinib", "DMOG", "Docetaxel", "Doxorubicin", "EHT.1864", "Elesclomol", "Embelin", "Epothilone.B", "Erlotinib", "Etoposide", "FH535", "FTI.277", "GDC.0449", "GDC0941", "Gefitinib", "Gemcitabine", "GNF.2", "GSK269962A", "GSK.650394", "GW.441756", "GW843682X", "Imatinib", "IPA.3", "JNJ.26854165", "JNK.9L", "JNK.Inhibitor.VIII", "JW.7.52.1", "KIN001.135", "KU.55933", "Lapatinib", "Lenalidomide", "LFM.A13", "Metformin", "Methotrexate", "MG.132", "Midostaurin", "Mitomycin.C", "MK.2206", "MS.275", "Nilotinib", "NSC.87877", "NU.7441", "Nutlin.3a", "NVP.BEZ235", "NVP.TAE684", "Obatoclax.Mesylate", "OSI.906", "PAC.1", "Paclitaxel", "Parthenolide", "Pazopanib", "PD.0325901", "PD.0332991", "PD.173074", "PF.02341066", "PF.4708671", "PF.562271", "PHA.665752", "PLX4720", "Pyrimethamine", "QS11", "Rapamycin", "RDEA119", "RO.3306", "Roscovitine", "Salubrinal", "SB.216763", "SB590885", "Shikonin", "SL.0101.1", "Sorafenib", "S.Trityl.L.cysteine", "Sunitinib", "Temsirolimus", "Thapsigargin", "Tipifarnib", "TW.37", "Vinblastine", "Vinorelbine", "Vorinostat", "VX.680", "VX.702", "WH.4.023", "WO2009093972", "WZ.1.84", "X17.AAG", "X681640", "XMD8.85", "Z.LLNle.CHO", "ZM.447439")

#??ȡ?????????ļ?,???????ݽ??д???
rt = read.table(expFile, header=T, sep="\t", check.names=F)
rt=as.matrix(rt)
rownames(rt)=rt[,1]
exp=rt[,2:ncol(rt)]
dimnames=list(rownames(exp),colnames(exp))
data=matrix(as.numeric(as.matrix(exp)),nrow=nrow(exp),dimnames=dimnames)
data=avereps(data)
data=data[rowMeans(data)>0.5,]

#ɾ????????Ʒ
group=sapply(strsplit(colnames(data),"\\-"), "[", 4)
group=sapply(strsplit(group,""), "[", 1)
group=gsub("2","1",group)
data=data[,group==0]
data=t(data)
rownames(data)=gsub("(.*?)\\-(.*?)\\-(.*?)\\-(.*)", "\\1\\-\\2\\-\\3", rownames(data))
data=avereps(data)
data=t(data)

#??ȡ???ͽ????ļ?
ClusterRT=read.table(ClusterFile, header=T, sep="\t", check.names=F, row.names=1)

for(drug in allDrugs){
	#Ԥ??ҩ????????
	senstivity=pRRopheticPredict(data, drug, selection=1)
	senstivity=senstivity[senstivity!="NaN"]
	#senstivity[senstivity>quantile(senstivity,0.99)]=quantile(senstivity,0.99)
	
	#?????ͽ????ļ???ҩ???????Խ??????кϲ?
	sameSample=intersect(row.names(ClusterRT), names(senstivity))
	Cluster=ClusterRT[sameSample, "Cluster",drop=F]
	senstivity=senstivity[sameSample]
	rt=cbind(Cluster, senstivity)
	
	#???ñȽ???
	type=levels(factor(rt[,"Cluster"]))
	comp=combn(type, 2)
	my_comparisons=list()
	for(i in 1:ncol(comp)){my_comparisons[[i]]<-comp[,i]}
	
	#??ȡ????֮??????pvalue
	if(length(levels(factor(rt[,"Cluster"])))>2){
		test=kruskal.test(senstivity~Cluster, data=rt)
	}else{
		test=wilcox.test(senstivity~Cluster, data=rt)
	}
	pvalue=test$p.value
	if(pvalue<pFilter){
		#????????ͼ
		boxplot=ggboxplot(rt, x="Cluster", y="senstivity", fill="Cluster",
					      xlab="Cluster",
					      ylab=paste0(drug, " senstivity (IC50)"),
					      legend.title="Cluster",
					      palette=c("#0066FF","#FF9900","#00DB00")
					     )+ 
			stat_compare_means(comparisons=my_comparisons)
		pdf(file=paste0("durgSenstivity.", drug, ".pdf"), width=5, height=4.5)
		print(boxplot)
		dev.off()
	}
}
