# Supplementary material for: Construction and validation of a PANoptosis-related lncRNA signature for predicting prognosis and targeted drug response in thyroid cancer
Source: PeerJ. 2023 Sep 1;11:e15884. doi: 10.7717/peerj.15884 (PMC10476615; doi:10.7717/peerj.15884)
Supplement: Supplemental Information 9 [file peerj-11-15884-s009.zip]

Archive with 19 entries (16 files):
- model comparison/
- model comparison/C-index/
- model comparison/C-index/C-index.pdf
- model comparison/C-index/RMS.pdf
- model comparison/ROC/
- model comparison/ROC/ROC.Ding signature.pdf
- model comparison/ROC/ROC.Guo signature.pdf
- model comparison/ROC/ROC.Liu signature.pdf
- model comparison/ROC/ROC.PANoptosis signature.pdf
- model comparison/ROC/ROC.Qin signature1.pdf
- model comparison/ROC/ROC.Qin signature2.pdf
- model comparison/ROC/ROC.Shan signature.pdf
- model comparison/ROC/sur.Ding signature.pdf
- model comparison/ROC/sur.Guo signature.pdf
- model comparison/ROC/sur.Liu signature.pdf
- model comparison/ROC/sur.PANoptosis signature.pdf
- model comparison/ROC/sur.Qin signature1.pdf
- model comparison/ROC/sur.Qin signature2.pdf
- model comparison/ROC/sur.Shan signature.pdf
