# Supplementary material for: Construction and validation of a PANoptosis-related lncRNA signature for predicting prognosis and targeted drug response in thyroid cancer
Source: PeerJ. 2023 Sep 1;11:e15884. doi: 10.7717/peerj.15884 (PMC10476615; doi:10.7717/peerj.15884)
Supplement: Supplemental Information 10 [file peerj-11-15884-s010.zip]

Archive with 4 entries (3 files):
- Wound healing/
- Wound healing/BHP10-3.png
- Wound healing/TPC-1.png
- Wound healing/Wound healing.xlsx
