# Supplementary material for: Construction and validation of a PANoptosis-related lncRNA signature for predicting prognosis and targeted drug response in thyroid cancer
Source: PeerJ. 2023 Sep 1;11:e15884. doi: 10.7717/peerj.15884 (PMC10476615; doi:10.7717/peerj.15884)
Supplement: Supplemental Information 11 [file peerj-11-15884-s011.zip]

Archive with 6 entries (5 files):
- Migraton transwell/
- Migraton transwell/BHP10-3 NC.tif
- Migraton transwell/BHP10-3 RBPMS-AS1.tif
- Migraton transwell/TPC-1 NC.tif
- Migraton transwell/TPC-1 RBPMS-AS1.tif
- Migraton transwell/transwell.png
