# Supplementary material for: Construction and validation of a PANoptosis-related lncRNA signature for predicting prognosis and targeted drug response in thyroid cancer
Source: PeerJ. 2023 Sep 1;11:e15884. doi: 10.7717/peerj.15884 (PMC10476615; doi:10.7717/peerj.15884)
Supplement: Supplemental Information 12 [file peerj-11-15884-s012.zip]

Archive with 6 entries (5 files):
- GSE33630/
- GSE33630/GSE33630 GAPLINC.png
- GSE33630/GSE33630 IDI2-AS1.png
- GSE33630/GSE33630 RBPMS-AS1.png
- GSE33630/GSE33630.top.table.tsv
- GSE33630/GSE33630.xlsx
