# Supplementary material for: Construction and validation of a PANoptosis-related lncRNA signature for predicting prognosis and targeted drug response in thyroid cancer
Source: PeerJ. 2023 Sep 1;11:e15884. doi: 10.7717/peerj.15884 (PMC10476615; doi:10.7717/peerj.15884)
Supplement: Supplemental Information 12 [file peerj-11-15884-s012.zip › GSE33630/GSE33630.top.table.tsv]

ID	adj.P.Val	P.Value	t	B	logFC	Gene.symbol	Gene.title
205612_at	9.75e-37	1.78e-41	-22.1462723	83.5409281	-4.20528686	MMRN1	multimerin 1
214044_at	4.27e-30	1.56e-34	-18.3043158	67.9365609	-2.44874024	RYR2	ryanodine receptor 2
242496_at	2.45e-29	1.34e-33	-17.8184816	65.8268312	-1.94392259	ART4	ADP-ribosyltransferase 4 (Dombrock blood group)
206517_at	4.37e-29	3.19e-33	-17.6247441	64.9768197	-3.0443374	CDH16	cadherin 16
206498_at	4.58e-29	4.19e-33	-17.5641964	64.7101517	-2.26527444	OCA2	OCA2 melanosomal transmembrane protein
208025_s_at	5.40e-29	6.28e-33	17.4744321	64.3139141	5.25538058	HMGA2	high mobility group AT-hook 2
212464_s_at	5.40e-29	7.44e-33	17.4366251	64.1467073	3.23187772	FN1	fibronectin 1
216442_x_at	5.40e-29	8.46e-33	17.4081404	64.0206049	3.03597599	FN1	fibronectin 1
210495_x_at	5.40e-29	9.33e-33	17.386572	63.9250499	3.01173104	FN1	fibronectin 1
219643_at	5.40e-29	9.87e-33	-17.3740634	63.8696043	-3.56571699	LRP1B	LDL receptor related protein 1B
211719_x_at	1.31e-28	2.64e-32	17.1568913	62.9036764	2.97195689	FN1	fibronectin 1
213071_at	4.35e-28	1.03e-31	-16.8581844	61.564938	-2.77138324	DPT	dermatopontin
209612_s_at	4.35e-28	1.03e-31	-16.857726	61.5628747	-3.53128843	ADH1B	alcohol dehydrogenase 1B (class I), beta polypeptide
206253_at	4.72e-28	1.21e-31	-16.8237945	61.410056	-2.37473535	DLG2	discs large MAGUK scaffold protein 2
204623_at	5.35e-28	1.47e-31	-16.7812798	61.2183676	-4.46183025	TFF3	trefoil factor 3
228973_at	9.10e-28	2.66e-31	-16.6517828	60.6330356	-2.07857325	DLG2	discs large MAGUK scaffold protein 2
209613_s_at	9.51e-28	2.96e-31	-16.6291011	60.5302868	-3.84884868	ADH1B	alcohol dehydrogenase 1B (class I), beta polypeptide
205923_at	1.77e-27	5.84e-31	-16.481724	59.8610255	-2.47824903	RELN	reelin
210738_s_at	3.38e-27	1.18e-30	-16.3308901	59.1731298	-2.84839513	SLC4A4	solute carrier family 4 member 4
214735_at	3.64e-27	1.33e-30	-16.3040515	59.0504185	-3.40910643	IPCEF1	interaction protein for cytohesin exchange factors 1
212895_s_at	4.17e-27	1.60e-30	16.2644549	58.8692047	1.34725635	ABR	active BCR-related
211343_s_at	4.36e-27	1.75e-30	16.2449391	58.7798154	2.90105864	COL13A1	collagen type XIII alpha 1 chain
236741_at	7.54e-27	3.17e-30	-16.1178551	58.1965193	-2.50122556	WDR72	WD repeat domain 72
214591_at	7.75e-27	3.62e-30	-16.0899749	58.0682736	-1.35005585	KLHL4	kelch like family member 4
213423_x_at	7.75e-27	3.63e-30	16.0889471	58.0635436	2.87443967	TUSC3	tumor suppressor candidate 3
235746_s_at	7.75e-27	3.69e-30	-16.0854412	58.0474094	-3.14001983	PLA2R1	phospholipase A2 receptor 1
1555912_at	7.75e-27	3.83e-30	-16.0777231	58.0118848	-1.57237063	ST7-AS1	ST7 antisense RNA 1
219735_s_at	7.81e-27	4.05e-30	-16.0657532	57.9567749	-1.97637852	TFCP2L1	transcription factor CP2-like 1
207415_at	7.81e-27	4.14e-30	-16.0608167	57.9340418	-2.11046326	PLA2R1	phospholipase A2 receptor 1
202528_at	1.45e-26	7.94e-30	15.9222575	57.2946772	2.08775788	GALE	UDP-galactose-4-epimerase
219059_s_at	1.48e-26	8.39e-30	-15.9105442	57.2405147	-3.05572402	LYVE1	lymphatic vessel endothelial hyaluronan receptor 1
236038_at	1.71e-26	1.00e-29	-15.8729521	57.066568	-2.2226589	RNF150	ring finger protein 150
209228_x_at	3.63e-26	2.19e-29	15.7069352	56.2962083	2.62528918	TUSC3	tumor suppressor candidate 3
205350_at	3.88e-26	2.42e-29	-15.6861354	56.1994444	-3.66921741	CRABP1	cellular retinoic acid binding protein 1
230104_s_at	5.36e-26	3.43e-29	-15.6120577	55.8543749	-2.15590699	TPPP	tubulin polymerization promoting protein
206043_s_at	6.66e-26	4.38e-29	-15.5603341	55.6130225	-2.01458737	ATP2C2	ATPase secretory pathway Ca2+ transporting 2
220037_s_at	6.92e-26	4.68e-29	-15.5465089	55.548454	-3.21403366	LYVE1	lymphatic vessel endothelial hyaluronan receptor 1
1563874_at	1.03e-25	7.13e-29	-15.4578107	55.1336285	-2.06901529	WDR72	WD repeat domain 72
219049_at	1.07e-25	7.72e-29	-15.4411004	55.0553665	-2.48532418	CSGALNACT1	chondroitin sulfate N-acetylgalactosaminyltransferase 1
209220_at	1.07e-25	7.83e-29	-15.4381101	55.0413578	-1.48493357	GPC3	glypican 3
240039_at	1.12e-25	8.39e-29	-15.4236348	54.9735292	-1.62365813	PLA2R1	phospholipase A2 receptor 1
244675_at	1.43e-25	1.10e-28	-15.3669881	54.7078404	-2.91924162	RGS8	regulator of G-protein signaling 8
240137_at	1.45e-25	1.14e-28	-15.3588803	54.6697797	-2.48163654
229839_at	1.49e-25	1.20e-28	-15.3483366	54.6202715	-2.86670739	SCARA5	scavenger receptor class A member 5
202733_at	1.65e-25	1.36e-28	15.3229031	54.500791	1.8358606	LOC101927705///P4HA2	uncharacterized LOC101927705///prolyl 4-hydroxylase subunit alpha 2
205479_s_at	1.96e-25	1.65e-28	15.2817341	54.3072174	3.5809084	PLAU	plasminogen activator, urokinase
210194_at	2.54e-25	2.18e-28	-15.2233831	54.0324927	-1.72284829	PLA2R1	phospholipase A2 receptor 1
205985_x_at	2.66e-25	2.33e-28	-15.2094153	53.9666673	-1.52705797	CLCNKB	chloride voltage-gated channel Kb
204606_at	2.79e-25	2.53e-28	-15.192769	53.8881878	-3.50563763	CCL21	C-C motif chemokine ligand 21
203684_s_at	2.79e-25	2.55e-28	-15.190836	53.8790722	-1.25621428	BCL2	BCL2, apoptosis regulator
207977_s_at	3.45e-25	3.22e-28	-15.1421361	53.6492653	-1.88933964	DPT	dermatopontin
227091_at	3.82e-25	3.63e-28	-15.1169262	53.5301885	-2.05799561	CCDC146	coiled-coil domain containing 146
209470_s_at	4.45e-25	4.31e-28	-15.0813596	53.3620589	-3.63849721	GPM6A	glycoprotein M6A
231358_at	5.39e-25	5.38e-28	-15.0352415	53.1438185	-2.59052536	MRO	maestro
205382_s_at	5.39e-25	5.48e-28	-15.0314789	53.1260012	-2.18801447	CFD	complement factor D
223693_s_at	5.39e-25	5.52e-28	-15.0297598	53.1178603	-0.9096968	RADIL	Rap associating with DIL domain
200660_at	5.66e-25	5.90e-28	15.0160329	53.0528419	1.32029568	S100A11	S100 calcium binding protein A11
203387_s_at	6.65e-25	7.06e-28	-14.9788393	52.8765558	-1.58492908	TBC1D4	TBC1 domain family member 4
207047_s_at	7.03e-25	7.59e-28	-14.9638302	52.8053693	-1.8545998	CLCNKB///CLCNKA	chloride voltage-gated channel Kb///chloride voltage-gated channel Ka
208609_s_at	8.24e-25	9.04e-28	-14.9273657	52.6323071	-1.19559716	TNXB///TNXA	tenascin XB///tenascin XA (pseudogene)
1559871_s_at	8.69e-25	9.70e-28	-14.9128572	52.563404	-1.87269642	LOC100129129	uncharacterized LOC100129129
209360_s_at	9.88e-25	1.12e-27	14.8828368	52.4207509	2.25805909	LOC101928269///LOC100506403///RUNX1	uncharacterized LOC101928269///uncharacterized LOC100506403///runt related transcription factor 1
222953_at	1.03e-24	1.18e-27	-14.8715332	52.367009	-2.39629027	GPR83	G protein-coupled receptor 83
227760_at	1.39e-24	1.63e-27	-14.8056222	52.0533335	-2.94242704	IGFBPL1	insulin like growth factor binding protein like 1
228090_at	1.43e-24	1.70e-27	-14.7961063	52.0080033	-1.27621451	NMNAT3	nicotinamide nucleotide adenylyltransferase 3
209295_at	1.43e-24	1.73e-27	14.7935037	51.9956035	1.3530062	TNFRSF10B	TNF receptor superfamily member 10b
220133_at	1.71e-24	2.10e-27	-14.7531704	51.8033354	-1.74844222	ODAM	odontogenic, ameloblast asssociated
219945_at	1.73e-24	2.16e-27	-14.7470489	51.774137	-1.81671296	DDX25	DEAD-box helicase 25
218332_at	1.73e-24	2.19e-27	-14.7443443	51.7612355	-3.46294822	BEX1	brain expressed X-linked 1
232720_at	1.93e-24	2.47e-27	-14.719624	51.643271	-1.8923413	LINGO2	leucine rich repeat and Ig domain containing 2
219093_at	2.22e-24	2.89e-27	-14.6872874	51.4888509	-1.88542906	PID1	phosphotyrosine interaction domain containing 1
229032_at	2.33e-24	3.07e-27	-14.6742889	51.4267425	-2.57568983	WSCD2	WSC domain containing 2
210739_x_at	2.52e-24	3.36e-27	-14.6557095	51.3379331	-1.54993615	SLC4A4	solute carrier family 4 member 4
202701_at	2.95e-24	4.00e-27	14.6201464	51.1678259	0.91378548	BMP1	bone morphogenetic protein 1
1554748_at	3.07e-24	4.24e-27	-14.6080347	51.1098584	-2.24164435	CLCNKB	chloride voltage-gated channel Kb
210335_at	3.07e-24	4.27e-27	-14.6065549	51.1027747	-1.57539069	RASSF9	Ras association domain family member 9
225520_at	3.63e-24	5.11e-27	14.5697687	50.9265987	1.22526012	LOC101928195///LOC100996643///MTHFD1L	methylenetetrahydrofolate dehydrogenase (NADP+ dependent) 1-like pseudogene///monofunctional C1-tetrahydrofolate synthase, mitochondrial-like///methylenetetrahydrofolate dehydrogenase (NADP+ dependent) 1-like
214798_at	5.42e-24	7.74e-27	-14.4843165	50.5167331	-1.39545816	ATP2C2	ATPase secretory pathway Ca2+ transporting 2
1553559_at	5.72e-24	8.35e-27	-14.4686164	50.4413345	-1.4402778	TMEM171	transmembrane protein 171
224929_at	5.72e-24	8.37e-27	14.4680892	50.4388023	1.70600755	TMEM173	transmembrane protein 173
241017_at	5.84e-24	8.70e-27	-14.4602225	50.4010117	-1.79768372	TBC1D8///RPL31	TBC1 domain family member 8///ribosomal protein L31
211494_s_at	5.84e-24	8.75e-27	-14.4590577	50.3954155	-2.32209485	SLC4A4	solute carrier family 4 member 4
235210_s_at	6.28e-24	9.53e-27	-14.4416559	50.3117913	-1.61992111	SBSPON	somatomedin B and thrombospondin type 1 domain containing
220114_s_at	6.75e-24	1.04e-26	-14.4242524	50.2281239	-1.2105792	STAB2	stabilin 2
231334_at	7.62e-24	1.18e-26	-14.3969898	50.0969868	-2.11097635	LOC101929480	uncharacterized LOC101929480
204513_s_at	8.63e-24	1.36e-26	-14.3691119	49.9628001	-2.18691465	ELMO1	engulfment and cell motility 1
206806_at	9.59e-24	1.53e-26	-14.3451823	49.8475454	-2.98471031	DGKI	diacylglycerol kinase iota
216333_x_at	1.00e-23	1.61e-26	-14.3340694	49.7939983	-1.56698366	TNXB///TNXA	tenascin XB///tenascin XA (pseudogene)
229014_at	1.03e-23	1.68e-26	14.3250121	49.750346	1.92034761	NR2F1-AS1	NR2F1 antisense RNA 1
1556427_s_at	1.05e-23	1.73e-26	-14.3198204	49.7253194	-1.57798635	LRRN4CL	LRRN4 C-terminal like
226552_at	1.08e-23	1.79e-26	14.3121887	49.6885259	1.27922178	IER5L	immediate early response 5 like
205076_s_at	1.08e-23	1.81e-26	14.3097625	49.6768273	1.62641433	MTMR11	myotubularin related protein 11
230762_at	1.41e-23	2.39e-26	-14.2533661	49.404705	-0.85286307
215324_at	2.15e-23	3.69e-26	-14.1646673	48.9759757	-1.54852744	SEMA3D	semaphorin 3D
211668_s_at	2.77e-23	4.81e-26	14.1110231	48.7162479	3.53772185	PLAU	plasminogen activator, urokinase
1554749_s_at	3.18e-23	5.59e-26	-14.0803713	48.5676944	-1.14399522	CLCNKB	chloride voltage-gated channel Kb
236383_at	3.55e-23	6.30e-26	-14.0559039	48.4490375	-1.87556478
209469_at	3.60e-23	6.46e-26	-14.0508279	48.424412	-3.49065438	GPM6A	glycoprotein M6A
219877_at	3.66e-23	6.63e-26	-14.0454313	48.3982286	-2.47459104	ZMAT4	zinc finger matrin-type 4
242269_at	3.68e-23	6.74e-26	-14.0422896	48.3829842	-1.33858031	LINC00982	long intergenic non-protein coding RNA 982
226303_at	3.80e-23	7.01e-26	-14.0341105	48.3432913	-2.10313471	PGM5	phosphoglucomutase 5
242304_at	3.95e-23	7.36e-26	-14.0242539	48.2954473	-0.87220868	LOC102724112///PYM1	uncharacterized LOC102724112///PYM homolog 1, exon junction complex associated factor
1556034_s_at	4.03e-23	7.59e-26	14.0181666	48.2658938	0.86242517	MTMR11	myotubularin related protein 11
220203_at	4.15e-23	7.88e-26	-14.0103503	48.2279407	-2.15405134	BMP8A	bone morphogenetic protein 8a
207220_at	4.84e-23	9.29e-26	-13.9770187	48.0660161	-1.13253212	ART4	ADP-ribosyltransferase 4 (Dombrock blood group)
1559870_at	5.27e-23	1.02e-25	-13.9577886	47.9725401	-1.02534924	LOC100129129	uncharacterized LOC100129129
227642_at	5.62e-23	1.10e-25	-13.9426959	47.8991464	-3.0246035	TFCP2L1	transcription factor CP2-like 1
211215_x_at	5.66e-23	1.12e-25	-13.939547	47.8838305	-1.3804846	DIO2	deiodinase, iodothyronine, type II
243729_at	6.42e-23	1.28e-25	-13.9120218	47.7499045	-1.77148473
229024_at	6.71e-23	1.35e-25	-13.901227	47.6973587	-1.91008917	RNF150	ring finger protein 150
230803_s_at	7.19e-23	1.47e-25	-13.8841432	47.6141737	-1.51179471	ARHGAP24	Rho GTPase activating protein 24
209473_at	7.19e-23	1.47e-25	13.8836394	47.6117201	2.11699493	ENTPD1	ectonucleoside triphosphate diphosphohydrolase 1
1555270_a_at	7.22e-23	1.49e-25	-13.880886	47.5983097	-1.37843612	WFS1	wolframin ER transmembrane glycoprotein
1552826_at	7.36e-23	1.53e-25	-13.8753767	47.5714746	-2.18631692	SLC26A7	solute carrier family 26 member 7
209270_at	7.73e-23	1.63e-25	13.8635181	47.5137017	2.88307304	LAMB3	laminin subunit beta 3
201666_at	8.44e-23	1.79e-25	13.8440112	47.4186338	2.27088762	TIMP1	TIMP metallopeptidase inhibitor 1
204668_at	8.69e-23	1.86e-25	13.836501	47.3820217	1.32883405	RNF24	ring finger protein 24
235849_at	8.87e-23	1.93e-25	-13.8290884	47.3458787	-1.77391266	SCARA5	scavenger receptor class A member 5
213679_at	8.87e-23	1.93e-25	-13.8288518	47.3447252	-1.75230305	TTC30A	tetratricopeptide repeat domain 30A
220724_at	1.03e-22	2.27e-25	-13.7963592	47.1862236	-2.75982811	CWH43	cell wall biogenesis 43 C-terminal homolog
220723_s_at	1.05e-22	2.32e-25	-13.7915119	47.1625682	-2.711559	CWH43	cell wall biogenesis 43 C-terminal homolog
219310_at	1.22e-22	2.71e-25	-13.760035	47.0088944	-1.54013111	SYNDIG1	synapse differentiation inducing 1
1552827_s_at	1.23e-22	2.79e-25	-13.754167	46.9802342	-2.12641486	SLC26A7	solute carrier family 26 member 7
224374_s_at	1.23e-22	2.80e-25	13.7540102	46.9794683	1.81668748	EMILIN2	elastin microfibril interfacer 2
214104_at	1.24e-22	2.84e-25	13.751001	46.9647697	1.26430725	GPR161	G protein-coupled receptor 161
243063_at	1.27e-22	2.94e-25	-13.743987	46.9305047	-1.39868745
223582_at	1.29e-22	3.01e-25	-13.7390242	46.9062574	-1.59649217	ADGRV1	adhesion G protein-coupled receptor V1
206574_s_at	1.29e-22	3.01e-25	13.7388813	46.9055593	1.49439713	PTP4A3	protein tyrosine phosphatase type IVA, member 3
37408_at	1.39e-22	3.28e-25	13.7214622	46.8204308	1.97149266	MRC2	mannose receptor C type 2
240236_at	1.61e-22	3.83e-25	-13.6905546	46.6693023	-2.96799126	STXBP5L	syntaxin binding protein 5 like
202609_at	1.64e-22	3.93e-25	13.6850963	46.6426021	1.72578286	EPS8	epidermal growth factor receptor pathway substrate 8
227657_at	1.69e-22	4.08e-25	-13.6778427	46.6071153	-1.90108461	RNF150	ring finger protein 150
214308_s_at	2.00e-22	4.90e-25	-13.6406343	46.4249901	-2.30521603	HGD	homogentisate 1,2-dioxygenase
210155_at	2.00e-22	4.91e-25	-13.640348	46.4235884	-1.57922392	MYOC	myocilin
1564371_a_at	2.21e-22	5.46e-25	-13.6188517	46.3183016	-1.03877556	CASC2	cancer susceptibility candidate 2 (non-protein coding)
206093_x_at	2.35e-22	5.84e-25	-13.6056011	46.2533765	-1.53737466	TNXB///TNXA	tenascin XB///tenascin XA (pseudogene)
208949_s_at	2.36e-22	5.92e-25	13.6028526	46.2399074	1.65188202	LGALS3	lectin, galactoside binding soluble 3
228776_at	2.43e-22	6.14e-25	13.5955371	46.2040532	2.11580621	GJC1	gap junction protein gamma 1
206765_at	2.56e-22	6.51e-25	13.5836882	46.1459676	3.51111618	KCNJ2	potassium voltage-gated channel subfamily J member 2
205236_x_at	2.74e-22	7.02e-25	-13.5683454	46.0707322	-1.72076659	SOD3	superoxide dismutase 3, extracellular
207557_s_at	2.82e-22	7.27e-25	-13.5614391	46.0368582	-1.7940753	RYR2	ryanodine receptor 2
215380_s_at	2.96e-22	7.69e-25	13.5501254	45.9813559	1.27352789	GGCT	gamma-glutamylcyclotransferase
208540_x_at	3.00e-22	7.86e-25	13.5458242	45.960252	1.06713995
202180_s_at	3.00e-22	7.89e-25	13.5448346	45.955396	1.47085828	MVP	major vault protein
210261_at	3.62e-22	9.60e-25	-13.5055381	45.7624897	-1.61130209	KCNK2	potassium two pore domain channel subfamily K member 2
206320_s_at	3.64e-22	9.73e-25	-13.5028464	45.7492704	-1.33084943	SMAD9	SMAD family member 9
207789_s_at	4.74e-22	1.27e-24	-13.4487701	45.48353	-2.39761001	DPP6	dipeptidyl peptidase like 6
223868_s_at	4.92e-22	1.33e-24	-13.4398657	45.4397431	-1.34457503	WWOX	WW domain containing oxidoreductase
223074_s_at	4.99e-22	1.36e-24	-13.4355162	45.4183515	-1.10653199	AIF1L	allograft inflammatory factor 1 like
218847_at	5.31e-22	1.46e-24	13.4213574	45.3487031	1.63877131	IGF2BP2	insulin like growth factor 2 mRNA binding protein 2
221030_s_at	5.31e-22	1.47e-24	-13.4195625	45.3398723	-1.63253485	ARHGAP24	Rho GTPase activating protein 24
205221_at	5.31e-22	1.48e-24	-13.4192411	45.3382908	-2.68887302	HGD	homogentisate 1,2-dioxygenase
213451_x_at	5.32e-22	1.49e-24	-13.4173613	45.3290419	-1.55997267	TNXB///TNXA	tenascin XB///tenascin XA (pseudogene)
205876_at	5.90e-22	1.66e-24	-13.3953498	45.2207149	-2.01625111	LIFR	leukemia inhibitory factor receptor alpha
220204_s_at	5.90e-22	1.67e-24	-13.3941641	45.2148782	-1.95314632	BMP8A	bone morphogenetic protein 8a
209474_s_at	7.07e-22	2.02e-24	13.3565852	45.0298175	2.89889748	ENTPD1	ectonucleoside triphosphate diphosphohydrolase 1
201105_at	7.41e-22	2.13e-24	13.3458037	44.9766959	1.84293999	LGALS1	galectin 1
238858_at	7.85e-22	2.27e-24	-13.3329643	44.9134201	-0.96131335	TIFA	TRAF interacting protein with forkhead associated domain
203180_at	8.12e-22	2.36e-24	13.3250218	44.8742687	2.81919174	ALDH1A3	aldehyde dehydrogenase 1 family member A3
227036_at	8.12e-22	2.38e-24	13.3238419	44.8684517	1.04401833	RASAL2	RAS protein activator like 2
207691_x_at	8.32e-22	2.45e-24	13.3176326	44.8378388	2.87179294	ENTPD1	ectonucleoside triphosphate diphosphohydrolase 1
203234_at	8.65e-22	2.56e-24	13.3086557	44.7935742	1.68458512	UPP1	uridine phosphorylase 1
203409_at	8.74e-22	2.61e-24	13.3052421	44.7767399	1.3460805	DDB2	damage specific DNA binding protein 2
203717_at	9.37e-22	2.81e-24	13.2901873	44.7024813	3.18688543	DPP4	dipeptidyl peptidase 4
242344_at	9.74e-22	2.94e-24	13.281275	44.6585105	5.26420122	GABRB2	gamma-aminobutyric acid type A receptor beta2 subunit
235534_at	9.76e-22	2.96e-24	13.2795371	44.6499351	1.3057659	PHLDA3	pleckstrin homology like domain family A member 3
229313_at	9.80e-22	2.99e-24	-13.2774943	44.6398551	-1.80365343	ANO5	anoctamin 5
205051_s_at	9.82e-22	3.02e-24	-13.2758708	44.6318438	-3.10022936	KIT	KIT proto-oncogene receptor tyrosine kinase
241470_x_at	1.06e-21	3.28e-24	-13.2591746	44.5494379	-1.91384639	RASSF9	Ras association domain family member 9
229860_x_at	1.09e-21	3.38e-24	13.2534156	44.5210074	1.66279489	C4orf48	chromosome 4 open reading frame 48
221067_s_at	1.20e-21	3.75e-24	-13.2324783	44.417618	-1.08786909	SPX	spexin hormone
238116_at	1.34e-21	4.22e-24	-13.2089918	44.3015879	-1.80398202	DYNLRB2	dynein light chain roadblock-type 2
209695_at	1.38e-21	4.36e-24	13.2022078	44.2680626	1.55625011	PTP4A3	protein tyrosine phosphatase type IVA, member 3
204633_s_at	1.45e-21	4.62e-24	-13.1909365	44.2123518	-1.40787081	RPS6KA5	ribosomal protein S6 kinase A5
218181_s_at	1.54e-21	4.94e-24	13.1776544	44.1466862	1.29962881	MAP4K4	mitogen-activated protein kinase kinase kinase kinase 4
204783_at	1.59e-21	5.11e-24	-13.1708265	44.1129228	-1.70176846	MLF1	myeloid leukemia factor 1
210400_at	1.62e-21	5.23e-24	-13.166114	44.0896171	-1.67014382	GRIN2C	glutamate ionotropic receptor NMDA type subunit 2C
236783_at	1.63e-21	5.29e-24	-13.1637818	44.0780822	-2.1155644	KCNIP4	potassium voltage-gated channel interacting protein 4
230670_at	1.86e-21	6.08e-24	-13.1360947	43.941105	-1.23685991	IGSF10	immunoglobulin superfamily member 10
229341_at	1.87e-21	6.17e-24	-13.1330405	43.9259904	-1.88593326	TFCP2L1	transcription factor CP2-like 1
211401_s_at	1.89e-21	6.27e-24	-13.1298551	43.910225	-1.68302558	FGFR2	fibroblast growth factor receptor 2
228568_at	1.93e-21	6.41e-24	-13.1254145	43.888246	-1.05731156	MYZAP	myocardial zonula adherens protein
228502_at	2.17e-21	7.26e-24	-13.1007197	43.7659832	-1.91550378	RPS6KA6	ribosomal protein S6 kinase A6
219961_s_at	2.34e-21	7.88e-24	-13.0844819	43.6855574	-1.24437351	KIZ	kizuna centrosomal protein
203908_at	2.39e-21	8.10e-24	-13.0789634	43.6582191	-3.27266892	SLC4A4	solute carrier family 4 member 4
230419_at	2.44e-21	8.29e-24	-13.0741453	43.6343474	-1.51451814	SOX9-AS1	SOX9 antisense RNA 1
210039_s_at	2.56e-21	8.75e-24	-13.0635613	43.5819008	-1.54818037	PRKCQ	protein kinase C theta
38671_at	2.74e-21	9.47e-24	13.0477878	43.5037183	1.05765174	PLXND1	plexin D1
202458_at	2.74e-21	9.47e-24	13.0477048	43.5033067	2.10258242	PRSS23	protease, serine 23
238835_at	2.98e-21	1.03e-23	-13.0301981	43.4165052	-2.6322456	AVPR1A	arginine vasopressin receptor 1A
228546_at	3.23e-21	1.13e-23	-13.0129569	43.3309913	-3.25858241	DPP6	dipeptidyl peptidase like 6
207980_s_at	3.24e-21	1.14e-23	-13.0109502	43.3210362	-2.31379979	CITED2	Cbp/p300 interacting transactivator with Glu/Asp rich carboxy-terminal domain 2
229168_at	3.36e-21	1.19e-23	-13.0029969	43.2815775	-2.30744216	COL23A1	collagen type XXIII alpha 1 chain
211429_s_at	3.47e-21	1.23e-23	12.9956141	43.244944	3.23984663	SERPINA1	serpin family A member 1
228536_at	3.47e-21	1.24e-23	-12.9944992	43.2394118	-0.87712686	PRMT9	protein arginine methyltransferase 9
225606_at	3.48e-21	1.25e-23	-12.9930593	43.2322662	-1.04288759	BCL2L11	BCL2 like 11
207401_at	3.58e-21	1.29e-23	-12.9858749	43.19661	-1.65227574	PROX1	prospero homeobox 1
227415_at	3.58e-21	1.30e-23	12.9852678	43.1935971	1.12309274	DGKH	diacylglycerol kinase eta
226735_at	3.77e-21	1.37e-23	-12.9737827	43.1365858	-0.62062971	TAPT1	transmembrane anterior posterior transformation 1
232231_at	3.78e-21	1.38e-23	12.9722914	43.1291824	2.96074923	RUNX2	runt related transcription factor 2
203349_s_at	3.86e-21	1.42e-23	12.9674098	43.1049463	1.62919354	ETV5	ETS variant 5
206085_s_at	4.48e-21	1.65e-23	-12.936909	42.9534634	-1.42009893	CTH	cystathionine gamma-lyase
209357_at	4.55e-21	1.69e-23	-12.9327686	42.9328932	-1.77270835	CITED2	Cbp/p300 interacting transactivator with Glu/Asp rich carboxy-terminal domain 2
209803_s_at	4.58e-21	1.71e-23	12.9302177	42.9202192	1.82212669	PHLDA2	pleckstrin homology like domain family A member 2
218313_s_at	5.06e-21	1.90e-23	12.9095552	42.8175357	1.74618436	GALNT7	polypeptide N-acetylgalactosaminyltransferase 7
208758_at	5.07e-21	1.91e-23	12.9082414	42.8110055	0.83809271	ATIC	5-aminoimidazole-4-carboxamide ribonucleotide formyltransferase/IMP cyclohydrolase
238605_at	5.20e-21	1.97e-23	-12.9023558	42.7817483	-1.51914755	NOL4	nucleolar protein 4
214162_at	5.62e-21	2.14e-23	-12.8857323	42.6990961	-1.78174159	ASXL3	additional sex combs like 3, transcriptional regulator
205574_x_at	5.82e-21	2.22e-23	12.8780895	42.6610874	1.14949185	BMP1	bone morphogenetic protein 1
1569582_at	6.03e-21	2.32e-23	-12.8700505	42.6211025	-2.30137815	AADACP1	arylacetamide deacetylase pseudogene 1
219355_at	6.04e-21	2.34e-23	-12.868325	42.6125194	-1.49877649	CXorf57	chromosome X open reading frame 57
230536_at	6.04e-21	2.34e-23	-12.8676416	42.6091196	-1.41565315	PBX4	PBX homeobox 4
203386_at	6.14e-21	2.39e-23	-12.8636939	42.5894813	-1.23362937	TBC1D4	TBC1 domain family member 4
230127_at	6.57e-21	2.57e-23	12.8491061	42.5168998	2.29341902
210473_s_at	6.86e-21	2.70e-23	-12.8396125	42.4696536	-1.60236251	ADGRA3	adhesion G protein-coupled receptor A3
233536_at	7.03e-21	2.78e-23	-12.8338223	42.4408337	-2.10298221	ASXL3	additional sex combs like 3, transcriptional regulator
227753_at	7.07e-21	2.80e-23	-12.8320355	42.4319394	-2.44833815	TMEM139	transmembrane protein 139
203766_s_at	7.79e-21	3.11e-23	-12.8117436	42.3309116	-1.89346791	LMOD1	leiomodin 1
207595_s_at	7.79e-21	3.12e-23	12.8108309	42.3263667	0.93458515	BMP1	bone morphogenetic protein 1
227143_s_at	8.55e-21	3.44e-23	12.791446	42.2298178	1.5886147	BID	BH3 interacting domain death agonist
225575_at	8.58e-21	3.47e-23	-12.7898408	42.2218213	-2.14073727	LIFR	leukemia inhibitory factor receptor alpha
214185_at	8.65e-21	3.51e-23	12.7874968	42.210144	0.6632755	KHDRBS1	KH RNA binding domain containing, signal transduction associated 1
214671_s_at	9.40e-21	3.83e-23	12.7700797	42.1233602	1.00778466	ABR	active BCR-related
227771_at	9.59e-21	3.93e-23	-12.765247	42.0992757	-1.71239945	LIFR	leukemia inhibitory factor receptor alpha
205578_at	1.03e-20	4.25e-23	-12.7494298	42.0204325	-1.717311	ROR2	receptor tyrosine kinase like orphan receptor 2
207808_s_at	1.04e-20	4.31e-23	12.7469099	42.0078697	2.34619179	PROS1	protein S (alpha)
235971_at	1.09e-20	4.54e-23	-12.7363733	41.9553339	-0.98262226	TIFA	TRAF interacting protein with forkhead associated domain
209227_at	1.12e-20	4.68e-23	12.730557	41.9263287	2.27383924	TUSC3	tumor suppressor candidate 3
214268_s_at	1.12e-20	4.69e-23	-12.730002	41.9235609	-0.84369622	MTMR4	myotubularin related protein 4
226804_at	1.12e-20	4.71e-23	12.7293866	41.920492	2.67512618	FAM20A	family with sequence similarity 20 member A
238727_at	1.12e-20	4.73e-23	-12.7285372	41.9162559	-2.55704422	LOC440934	uncharacterized LOC440934
212110_at	1.16e-20	4.91e-23	-12.72108	41.8790626	-1.36718734	SLC39A14	solute carrier family 39 member 14
214175_x_at	1.21e-20	5.17e-23	12.7107117	41.8273413	1.97321656	PDLIM4	PDZ and LIM domain 4
226542_at	1.23e-20	5.27e-23	12.707038	41.8090132	1.06949673	RNF24	ring finger protein 24
226965_at	1.37e-20	5.87e-23	-12.6855926	41.7019974	-0.98438476	DENND6A	DENN domain containing 6A
224916_at	1.38e-20	5.94e-23	12.6833901	41.6910046	1.5776248	TMEM173	transmembrane protein 173
225589_at	1.42e-20	6.14e-23	-12.6768102	41.6581605	-1.32087464	SH3RF1	SH3 domain containing ring finger 1
214803_at	1.45e-20	6.31e-23	12.6714844	41.6315731	2.78275336	CDH6	cadherin 6
235801_at	1.46e-20	6.40e-23	12.668763	41.6179868	2.16872032	TUSC3	tumor suppressor candidate 3
230673_at	1.58e-20	6.93e-23	-12.6527882	41.5382197	-3.93490288	PKHD1L1	polycystic kidney and hepatic disease 1 (autosomal recessive)-like 1
223296_at	1.59e-20	7.02e-23	-12.6504096	41.5263404	-1.37759994	SLC25A33	solute carrier family 25 member 33
210819_x_at	1.60e-20	7.11e-23	-12.6479643	41.5141279	-1.07680574	DIO2	deiodinase, iodothyronine, type II
229132_at	1.60e-20	7.12e-23	-12.6474337	41.5114779	-1.36845935	MINA	MYC induced nuclear antigen
224598_at	1.61e-20	7.19e-23	12.6456345	41.5024913	0.91920025	MGAT4B	mannosyl (alpha-1,3-)-glycoprotein beta-1,4-N-acetylglucosaminyltransferase, isozyme B
238624_at	1.93e-20	8.63e-23	-12.6096165	41.3225367	-1.13943648	LOC102724517///NLK	uncharacterized LOC102724517///nemo like kinase
203989_x_at	1.94e-20	8.71e-23	12.6076183	41.3125498	1.42179503	F2R	coagulation factor II thrombin receptor
241672_at	2.08e-20	9.40e-23	-12.5927049	41.238003	-2.84341438	SERTM1	serine rich and transmembrane domain containing 1
222810_s_at	2.17e-20	9.84e-23	12.5836693	41.1928277	1.17162871	RASAL2	RAS protein activator like 2
229634_at	2.20e-20	1.00e-22	-12.5796255	41.1726072	-1.62855257	TMEM139	transmembrane protein 139
210695_s_at	2.21e-20	1.01e-22	-12.5779692	41.1643251	-0.83395761	WWOX	WW domain containing oxidoreductase
235201_at	2.21e-20	1.01e-22	-12.5778484	41.163721	-2.39002117	FOXP2	forkhead box P2
229376_at	2.35e-20	1.09e-22	-12.5643204	41.0960649	-2.03881345	PROX1	prospero homeobox 1
240770_at	2.46e-20	1.14e-22	-12.5549359	41.0491218	-1.44063414	TMEM171	transmembrane protein 171
219278_at	2.49e-20	1.16e-22	12.5518524	41.0336961	1.07268602	MAP3K6	mitogen-activated protein kinase kinase kinase 6
204635_at	2.60e-20	1.21e-22	-12.5423792	40.9862991	-1.18861852	RPS6KA5	ribosomal protein S6 kinase A5
226034_at	2.60e-20	1.22e-22	12.5413981	40.9813898	2.36910537	DUSP4	dual specificity phosphatase 4
221147_x_at	2.67e-20	1.25e-22	-12.5358426	40.9535904	-0.98076927	WWOX	WW domain containing oxidoreductase
203716_s_at	2.67e-20	1.26e-22	12.5349433	40.9490897	2.88329427	DPP4	dipeptidyl peptidase 4
219527_at	2.71e-20	1.29e-22	-12.5308235	40.9284726	-1.42136868	MARC2	mitochondrial amidoxime reducing component 2
204741_at	2.76e-20	1.32e-22	12.5263374	40.90602	0.71112999	BICD1	BICD cargo adaptor 1
213189_at	2.76e-20	1.32e-22	-12.5261997	40.9053308	-1.43941159	MINA	MYC induced nuclear antigen
231472_at	2.82e-20	1.35e-22	-12.5209696	40.8791528	-1.27055218	FBXO15	F-box protein 15
1569785_at	2.85e-20	1.38e-22	-12.5174437	40.8615035	-0.78976169	LOC101927943	uncharacterized LOC101927943
224017_at	2.85e-20	1.38e-22	-12.517328	40.8609244	-1.99199911	TBX22	T-box 22
228585_at	3.01e-20	1.46e-22	12.5057868	40.8031455	3.05414021	ENTPD1	ectonucleoside triphosphate diphosphohydrolase 1
231084_at	3.13e-20	1.52e-22	-12.4976684	40.7624952	-1.27312689	CFAP43	cilia and flagella associated protein 43
201170_s_at	3.19e-20	1.56e-22	12.4928298	40.7382651	1.8246434	BHLHE40	basic helix-loop-helix family member e40
222705_s_at	3.28e-20	1.61e-22	-12.4868619	40.7083768	-2.44541592	SLC25A15	solute carrier family 25 member 15
204015_s_at	3.46e-20	1.70e-22	12.4753942	40.650936	1.98229327	DUSP4	dual specificity phosphatase 4
1556147_at	3.67e-20	1.81e-22	-12.4633384	40.5905379	-1.49724006	LOC105377832	uncharacterized LOC105377832
210988_s_at	3.78e-20	1.87e-22	-12.4564925	40.5562352	-1.27739183	PRUNE1	prune exopolyphosphatase
1564372_s_at	3.79e-20	1.89e-22	-12.4551744	40.5496298	-1.05473397	CASC2	cancer susceptibility candidate 2 (non-protein coding)
230776_at	3.85e-20	1.92e-22	-12.4515623	40.5315289	-2.09117142	RNF157-AS1	RNF157 antisense RNA 1
224252_s_at	3.89e-20	1.95e-22	12.4488406	40.5178891	1.88879815	FXYD5	FXYD domain containing ion transport regulator 5
238542_at	3.94e-20	1.98e-22	12.4457013	40.5021559	1.82729496	ULBP2	UL16 binding protein 2
216733_s_at	3.94e-20	1.99e-22	-12.4448819	40.4980488	-2.18337633	GATM	glycine amidinotransferase
221447_s_at	4.04e-20	2.05e-22	-12.4392834	40.469988	-1.98384124	GLT8D2	glycosyltransferase 8 domain containing 2
228503_at	4.18e-20	2.12e-22	-12.4319893	40.4334248	-1.88797066	RPS6KA6	ribosomal protein S6 kinase A6
218901_at	4.39e-20	2.24e-22	-12.4215891	40.3812838	-1.52351205	PLSCR4	phospholipid scramblase 4
224165_s_at	4.58e-20	2.34e-22	-12.4125232	40.3358248	-1.21037477	IQCH	IQ motif containing H
222549_at	4.58e-20	2.36e-22	12.4111705	40.3290415	3.82002254	CLDN1	claudin 1
218084_x_at	4.58e-20	2.36e-22	12.4108432	40.3274001	1.90936343	FXYD5	FXYD domain containing ion transport regulator 5
204493_at	4.63e-20	2.40e-22	12.4079586	40.3129342	1.9394376	BID	BH3 interacting domain death agonist
230661_at	4.67e-20	2.43e-22	-12.4055945	40.3010779	-1.01856068	LOC286191	uncharacterized LOC286191
202709_at	4.67e-20	2.43e-22	-12.4051636	40.2989168	-1.68436419	FMOD	fibromodulin
203639_s_at	5.03e-20	2.63e-22	-12.3897164	40.2214351	-2.00396297	FGFR2	fibroblast growth factor receptor 2
202908_at	5.06e-20	2.66e-22	-12.3878077	40.2118597	-1.36241022	WFS1	wolframin ER transmembrane glycoprotein
227614_at	5.07e-20	2.67e-22	-12.386839	40.2070002	-1.83179105	HKDC1	hexokinase domain containing 1
219277_s_at	5.44e-20	2.88e-22	-12.3722799	40.1339514	-2.34896462	OGDHL	oxoglutarate dehydrogenase-like
204014_at	5.47e-20	2.90e-22	12.3704666	40.1248526	2.81553324	DUSP4	dual specificity phosphatase 4
227792_at	5.88e-20	3.13e-22	12.3554664	40.0495702	0.89251529	ITPRIPL2	inositol 1,4,5-trisphosphate receptor interacting protein like 2
205174_s_at	6.23e-20	3.33e-22	12.343637	39.9901885	2.76017462	QPCT	glutaminyl-peptide cyclotransferase
235852_at	6.39e-20	3.43e-22	-12.3377885	39.9608258	-1.54416579	STON2	stonin 2
202833_s_at	6.59e-20	3.55e-22	12.3310139	39.9268104	3.41755633	SERPINA1	serpin family A member 1
211564_s_at	6.75e-20	3.64e-22	12.325816	39.9007088	2.29544267	PDLIM4	PDZ and LIM domain 4
202878_s_at	6.87e-20	3.72e-22	12.3216866	39.879971	1.32114065	CD93	CD93 molecule
211596_s_at	6.96e-20	3.78e-22	-12.3183084	39.8630054	-1.2065012	LRIG1	leucine rich repeats and immunoglobulin like domains 1
205083_at	7.05e-20	3.84e-22	-12.3151792	39.8472888	-2.6580029	AOX1	aldehyde oxidase 1
235871_at	7.05e-20	3.86e-22	12.3144912	39.8438331	1.80855441	LIPH	lipase H
209154_at	7.53e-20	4.14e-22	12.3004607	39.7733547	0.77459206	P2RX5-TAX1BP3///TAX1BP3	P2RX5-TAX1BP3 readthrough (NMD candidate)///Tax1 binding protein 3
219195_at	7.53e-20	4.15e-22	-12.300322	39.7726578	-2.82041239	PPARGC1A	PPARG coactivator 1 alpha
214222_at	7.77e-20	4.29e-22	-12.2936135	39.7389539	-1.14212977	DNAH7	dynein axonemal heavy chain 7
213188_s_at	7.95e-20	4.40e-22	-12.2884396	39.7129575	-1.14131826	MINA	MYC induced nuclear antigen
219619_at	7.99e-20	4.44e-22	-12.2868008	39.7047227	-2.51362341	DIRAS2	DIRAS family GTPase 2
202921_s_at	8.10e-20	4.52e-22	-12.2831098	39.6861752	-0.94339045	ANK2	ankyrin 2, neuronal
229147_at	8.10e-20	4.53e-22	-12.2828071	39.6846541	-2.59929135	RASSF6	Ras association domain family member 6
218611_at	8.48e-20	4.76e-22	12.2730033	39.6353838	1.17842418	IER5	immediate early response 5
220539_at	8.48e-20	4.78e-22	-12.2723863	39.6322832	-0.79687132	CFAP46	cilia and flagella associated protein 46
211273_s_at	8.64e-20	4.88e-22	-12.2680678	39.6105772	-0.76945649	TBX1	T-box 1
213234_at	8.75e-20	4.96e-22	-12.2651041	39.5956801	-1.29307539	FAM234B	family with sequence similarity 234 member B
1562699_at	8.86e-20	5.04e-22	-12.2618912	39.5795297	-0.93454443	LOC101928847	uncharacterized LOC101928847
204017_at	9.08e-20	5.18e-22	12.25646	39.5522265	1.53210288	KDELR3	KDEL endoplasmic reticulum protein retention receptor 3
212277_at	9.08e-20	5.20e-22	-12.2559277	39.5495505	-0.90922759	MTMR4	myotubularin related protein 4
214505_s_at	9.22e-20	5.29e-22	-12.2522369	39.5309954	-1.96895849	FHL1	four and a half LIM domains 1
201939_at	9.79e-20	5.64e-22	12.2398908	39.4689177	1.44450884	PLK2	polo like kinase 2
203222_s_at	9.81e-20	5.67e-22	-12.2388599	39.4637332	-1.34931318	TLE1	transducin like enhancer of split 1
239349_at	1.05e-19	6.09e-22	-12.2247171	39.392606	-1.52456563	C1QTNF7	C1q and tumor necrosis factor related protein 7
211478_s_at	1.13e-19	6.58e-22	12.2094256	39.3156835	3.51723046	DPP4	dipeptidyl peptidase 4
239452_at	1.15e-19	6.73e-22	-12.2051199	39.2940209	-0.94953276
218653_at	1.26e-19	7.42e-22	-12.1860041	39.1978289	-2.31190469	SLC25A15	solute carrier family 25 member 15
210038_at	1.26e-19	7.42e-22	-12.1859974	39.1977951	-1.58937554	PRKCQ	protein kinase C theta
205498_at	1.29e-19	7.57e-22	-12.1820049	39.1777012	-2.01464292	GHR	growth hormone receptor
206273_at	1.29e-19	7.64e-22	12.1802654	39.1689456	0.82224556	PRELID3A	PRELI domain containing 3A
231181_at	1.36e-19	8.03e-22	-12.1704716	39.1196475	-4.06832229
222771_s_at	1.43e-19	8.50e-22	12.159235	39.0630773	1.9959782	MYEF2	myelin expression factor 2
218634_at	1.45e-19	8.66e-22	12.1555625	39.0445864	0.9539773	PHLDA3	pleckstrin homology like domain family A member 3
243386_at	1.50e-19	8.95e-22	-12.1492682	39.0128923	-1.45503963	CASZ1	castor zinc finger 1
242093_at	1.52e-19	9.14e-22	12.1450241	38.99152	3.71791166	SYTL5	synaptotagmin like 5
204723_at	1.63e-19	9.82e-22	-12.1311076	38.9214295	-1.64612031	SCN3B	sodium voltage-gated channel beta subunit 3
244632_at	1.69e-19	1.02e-21	-12.1233623	38.8824144	-0.91210277	CNTN5	contactin 5
226008_at	1.69e-19	1.02e-21	-12.1228084	38.8796237	-0.99358858	NSMCE3	NSE3 homolog, SMC5-SMC6 complex component
210179_at	1.69e-19	1.03e-21	-12.1224183	38.8776585	-2.20584773	KCNJ13	potassium voltage-gated channel subfamily J member 13
231430_at	1.75e-19	1.07e-21	-12.1150755	38.8406659	-1.0463973	FAM181B	family with sequence similarity 181 member B
229242_at	1.78e-19	1.09e-21	12.1113988	38.8221413	1.7993791	TNFSF15	tumor necrosis factor superfamily member 15
211562_s_at	1.80e-19	1.10e-21	-12.1084881	38.8074756	-0.88456123	LMOD1	leiomodin 1
220547_s_at	1.83e-19	1.13e-21	-12.1039368	38.784542	-0.73059659	FAM35A	family with sequence similarity 35 member A
204663_at	1.85e-19	1.14e-21	12.1012901	38.7712049	1.00612686	ME3	malic enzyme 3
202638_s_at	1.88e-19	1.16e-21	12.0981096	38.7551773	2.23521731	ICAM1	intercellular adhesion molecule 1
232676_x_at	1.90e-19	1.18e-21	12.0951465	38.7402447	1.65390979	MYEF2	myelin expression factor 2
205640_at	1.93e-19	1.20e-21	12.0921828	38.7253078	1.19977826	ALDH3B1	aldehyde dehydrogenase 3 family member B1
221489_s_at	2.06e-19	1.29e-21	12.0779787	38.6537126	1.34184525	SPRY4	sprouty RTK signaling antagonist 4
233234_at	2.06e-19	1.29e-21	-12.0775351	38.6514766	-1.04896118	KCTD16	potassium channel tetramerization domain containing 16
236313_at	2.09e-19	1.31e-21	12.0743586	38.6354636	2.40818071	CDKN2B	cyclin dependent kinase inhibitor 2B
213760_s_at	2.13e-19	1.34e-21	-12.0697307	38.6121321	-0.79384631	ZNF330	zinc finger protein 330
242541_at	2.17e-19	1.37e-21	-12.0663138	38.5949048	-0.69278329	ABCA9	ATP binding cassette subfamily A member 9
210817_s_at	2.19e-19	1.39e-21	-12.0632293	38.5793529	-0.60478118	CALCOCO2	calcium binding and coiled-coil domain 2
204979_s_at	2.28e-19	1.44e-21	-12.0553341	38.5395424	-1.39436196	SH3BGR	SH3 domain binding glutamate rich protein
224733_at	2.28e-19	1.45e-21	12.0541341	38.5334912	1.24016115	CMTM3	CKLF like MARVEL transmembrane domain containing 3
228249_at	2.42e-19	1.54e-21	-12.0425713	38.4751779	-1.9280829	C11orf74	chromosome 11 open reading frame 74
226599_at	2.45e-19	1.57e-21	-12.039482	38.4595962	-1.61432381	FHDC1	FH2 domain containing 1
218530_at	2.45e-19	1.57e-21	12.0386548	38.455424	0.94169201	FHOD1	formin homology 2 domain containing 1
205464_at	2.45e-19	1.58e-21	-12.0381946	38.453103	-1.29754678	SCNN1B	sodium channel epithelial 1 beta subunit
211323_s_at	2.47e-19	1.59e-21	-12.0363247	38.4436713	-1.68510782	ITPR1	inositol 1,4,5-trisphosphate receptor type 1
231513_at	2.56e-19	1.66e-21	12.0283376	38.4033817	3.45969083
209599_s_at	2.81e-19	1.82e-21	-12.009926	38.3104889	-1.20040774	PRUNE1	prune exopolyphosphatase
225571_at	2.89e-19	1.88e-21	-12.0035489	38.278309	-2.47411728	LIFR	leukemia inhibitory factor receptor alpha
211603_s_at	2.90e-19	1.89e-21	12.0025865	38.2734521	1.01034607	ETV4	ETS variant 4
231043_at	2.91e-19	1.91e-21	-12.0011152	38.2660271	-0.95259792	CFAP221	cilia and flagella associated protein 221
211276_at	2.91e-19	1.91e-21	-12.000892	38.2649006	-3.1929374	TCEAL2	transcription elongation factor A like 2
206179_s_at	3.02e-19	1.99e-21	-11.9930354	38.2252491	-1.08157805	TPPP	tubulin polymerization promoting protein
217984_at	3.12e-19	2.06e-21	-11.9857355	38.1884033	-0.92924688	RNASET2	ribonuclease T2
235209_at	3.30e-19	2.18e-21	-11.9744358	38.1313606	-1.2309586	SBSPON	somatomedin B and thrombospondin type 1 domain containing
206403_at	3.32e-19	2.20e-21	-11.9729708	38.1239645	-1.07126971	ZNF536	zinc finger protein 536
229464_at	3.37e-19	2.24e-21	11.9692937	38.1054	1.32309286	MYEF2	myelin expression factor 2
1552275_s_at	3.42e-19	2.28e-21	-11.9659131	38.0883311	-1.29080979	PXK	PX domain containing serine/threonine kinase like
1570289_at	3.48e-19	2.33e-21	-11.9616862	38.0669884	-2.73363116	LOC646736	uncharacterized LOC646736
219773_at	3.55e-19	2.39e-21	11.9572029	38.0443495	2.09435229	NOX4	NADPH oxidase 4
223422_s_at	3.63e-19	2.45e-21	-11.952301	38.0195952	-1.56530232	ARHGAP24	Rho GTPase activating protein 24
222871_at	3.63e-19	2.45e-21	11.9518466	38.0173002	2.29049302	KLHDC8A	kelch domain containing 8A
204301_at	3.68e-19	2.49e-21	-11.9487728	38.0017767	-1.53269945	KBTBD11	kelch repeat and BTB domain containing 11
226541_at	3.81e-19	2.59e-21	-11.9412514	37.9637893	-0.87401259	FBXO30	F-box protein 30
217733_s_at	3.81e-19	2.59e-21	11.9410084	37.9625616	0.86982134	TMSB10	thymosin beta 10
217833_at	3.92e-19	2.68e-21	-11.9347495	37.9309473	-1.05937452	SYNCRIP	synaptotagmin binding cytoplasmic RNA interacting protein
203221_at	4.05e-19	2.77e-21	-11.9281928	37.8978255	-1.22441283	TLE1	transducin like enhancer of split 1
229160_at	4.16e-19	2.85e-21	-11.9223423	37.8682688	-3.01546461	MUM1L1	MUM1 like 1
215518_at	4.26e-19	2.93e-21	-11.9172808	37.8426961	-1.57118257	STXBP5L	syntaxin binding protein 5 like
228656_at	4.32e-19	2.98e-21	-11.9140109	37.8261746	-2.24189835	PROX1	prospero homeobox 1
210432_s_at	4.41e-19	3.05e-21	-11.9094387	37.8030715	-2.0114422	SCN3A	sodium voltage-gated channel alpha subunit 3
212992_at	4.51e-19	3.12e-21	11.9044737	37.7779816	2.34034526	AHNAK2	AHNAK nucleoprotein 2
215527_at	4.52e-19	3.14e-21	-11.9031955	37.7715226	-1.32301477	KHDRBS2	KH RNA binding domain containing, signal transduction associated 2
236926_at	4.54e-19	3.16e-21	-11.9022064	37.7665239	-1.01701689	TBX1	T-box 1
230087_at	4.56e-19	3.19e-21	-11.9005999	37.7584052	-1.08359742	PRIMA1	proline rich membrane anchor 1
225275_at	4.82e-19	3.38e-21	11.8893224	37.7014074	2.19715568	EDIL3	EGF like repeats and discoidin domains 3
213133_s_at	4.93e-19	3.46e-21	-11.8844162	37.6766084	-1.40035246	LOC101060817///GCSH	glycine cleavage system H protein, mitochondrial-like///glycine cleavage system protein H
213135_at	5.06e-19	3.56e-21	11.8787273	37.6478507	2.30771694	TIAM1	T-cell lymphoma invasion and metastasis 1
229778_at	5.07e-19	3.58e-21	-11.8780738	37.6445468	-3.38019699	SPX	spexin hormone
203921_at	5.17e-19	3.66e-21	11.8735888	37.6218731	1.59765052	CHST2	carbohydrate sulfotransferase 2
212235_at	5.36e-19	3.81e-21	11.8659024	37.5830122	0.9784389	PLXND1	plexin D1
229580_at	5.53e-19	3.93e-21	-11.8595166	37.5507234	-1.37425283	CLSTN2	calsyntenin 2
209230_s_at	5.56e-19	3.96e-21	-11.8580472	37.5432932	-1.65546709	NUPR1	nuclear protein 1, transcriptional regulator
225928_at	5.57e-19	3.98e-21	-11.8570346	37.538173	-0.88872286	VTI1B	vesicle transport through interaction with t-SNAREs 1B
1554027_a_at	5.64e-19	4.05e-21	-11.8540132	37.5228941	-1.29943461	SLC4A4	solute carrier family 4 member 4
241898_at	5.72e-19	4.11e-21	11.850832	37.5068066	2.05776672	LIPH	lipase H
200600_at	5.99e-19	4.32e-21	11.8411718	37.4579509	0.77965627	MSN	moesin
219073_s_at	6.08e-19	4.39e-21	11.8378704	37.4412525	1.55035392	OSBPL10	oxysterol binding protein like 10
1554143_a_at	6.57e-19	4.76e-21	-11.8224144	37.3630679	-1.43262205	SUGT1P3	SGT1 homolog, MIS12 kinetochore complex assembly cochaperone pseudogene 3
244370_at	7.22e-19	5.25e-21	-11.8032847	37.2662777	-1.69044554	KIAA2022	KIAA2022
225056_at	7.29e-19	5.31e-21	11.8010312	37.254874	1.50397134	SIPA1L2	signal induced proliferation associated 1 like 2
230252_at	7.32e-19	5.35e-21	11.7995983	37.247623	2.73685776	LPAR5	lysophosphatidic acid receptor 5
203685_at	7.38e-19	5.40e-21	-11.7975256	37.2371338	-2.11245802	BCL2	BCL2, apoptosis regulator
223202_s_at	7.44e-19	5.46e-21	-11.7954543	37.2266516	-0.77210162	LOC101928589///TMEM164	uncharacterized LOC101928589///transmembrane protein 164
226279_at	7.51e-19	5.52e-21	11.7931725	37.2151032	2.1975228	PRSS23	protease, serine 23
1557122_s_at	7.67e-19	5.65e-21	11.7887136	37.1925363	3.81201862	GABRB2	gamma-aminobutyric acid type A receptor beta2 subunit
235867_at	7.74e-19	5.72e-21	-11.7864359	37.1810081	-1.8843048	GSTM3	glutathione S-transferase mu 3
229094_at	7.83e-19	5.80e-21	-11.7836966	37.1671431	-1.89436256	ATP6V0E2-AS1	ATP6V0E2 antisense RNA 1
206262_at	7.83e-19	5.81e-21	-11.7832385	37.1648242	-0.54343137	ADH1C	alcohol dehydrogenase 1C (class I), gamma polypeptide
220361_at	7.92e-19	5.89e-21	-11.7805659	37.1512965	-1.56460064	IQCH	IQ motif containing H
226638_at	8.17e-19	6.11e-21	11.7736208	37.11614	0.88219682	ARHGAP23	Rho GTPase activating protein 23
203817_at	8.17e-19	6.11e-21	11.7734503	37.115277	1.29400041	GUCY1B3	guanylate cyclase 1 soluble subunit beta
222056_s_at	8.26e-19	6.19e-21	-11.7709268	37.102502	-1.13607712	FAHD2A	fumarylacetoacetate hydrolase domain containing 2A
224530_s_at	8.47e-19	6.37e-21	-11.7654202	37.0746238	-1.06500982	KCNIP4	potassium voltage-gated channel interacting protein 4
210605_s_at	8.94e-19	6.74e-21	11.754466	37.0191611	1.64718905	MFGE8	milk fat globule-EGF factor 8 protein
210298_x_at	9.12e-19	6.89e-21	-11.7501588	36.9973508	-2.02254166	FHL1	four and a half LIM domains 1
238967_at	9.17e-19	6.95e-21	11.7485188	36.9890461	2.47733437
203256_at	9.41e-19	7.14e-21	11.7431519	36.9618675	2.43660321	CDH3	cadherin 3
201539_s_at	9.43e-19	7.18e-21	-11.742153	36.9568092	-2.09514385	FHL1	four and a half LIM domains 1
244825_at	9.52e-19	7.26e-21	11.7397725	36.9447531	1.74266852	SHROOM4	shroom family member 4
214307_at	9.97e-19	7.62e-21	-11.7303519	36.8970403	-2.1697652	HGD	homogentisate 1,2-dioxygenase
218691_s_at	1.01e-18	7.75e-21	11.7271544	36.8808442	1.75039319	PDLIM4	PDZ and LIM domain 4
212310_at	1.04e-18	7.97e-21	-11.7216326	36.8528735	-1.09873656	MIA3	MIA family member 3, ER export factor
206291_at	1.08e-18	8.35e-21	-11.7126898	36.8075702	-1.88045744	NTS	neurotensin
215692_s_at	1.08e-18	8.36e-21	-11.7124015	36.8061095	-2.06475433	MPPED2	metallophosphoesterase domain containing 2
243278_at	1.11e-18	8.59e-21	-11.7071458	36.7794822	-2.7695829	FOXP2	forkhead box P2
203549_s_at	1.17e-18	9.10e-21	11.6959344	36.722675	2.55963051	LPL	lipoprotein lipase
222173_s_at	1.18e-18	9.20e-21	11.6937929	36.7118236	1.24467271	TBC1D2	TBC1 domain family member 2
213068_at	1.24e-18	9.64e-21	-11.6846355	36.6654164	-2.83213823	DPT	dermatopontin
226559_at	1.26e-18	9.86e-21	11.6802219	36.6430478	1.25971588	IER5L	immediate early response 5 like
202350_s_at	1.26e-18	9.88e-21	-11.6797111	36.6404593	-2.84284884	LOC100506558///MATN2	uncharacterized LOC100506558///matrilin 2
205413_at	1.28e-18	1.00e-20	-11.6767906	36.6256569	-3.43778246	MPPED2	metallophosphoesterase domain containing 2
226814_at	1.28e-18	1.01e-20	11.6758849	36.6210662	2.45108313	ADAMTS9	ADAM metallopeptidase with thrombospondin type 1 motif 9
232490_s_at	1.43e-18	1.12e-20	-11.6547637	36.5139995	-1.12078745	PRUNE1	prune exopolyphosphatase
242715_at	1.46e-18	1.15e-20	-11.6498729	36.4892031	-1.74091486	ZNF536	zinc finger protein 536
218613_at	1.47e-18	1.17e-20	11.6476942	36.4781565	1.83652197	PSD3	pleckstrin and Sec7 domain containing 3
224179_s_at	1.47e-18	1.17e-20	-11.647237	36.4758385	-1.64541443	MIOX	myo-inositol oxygenase
200665_s_at	1.47e-18	1.17e-20	11.6461702	36.4704295	0.93445192	SPARC	secreted protein acidic and cysteine rich
209814_at	1.47e-18	1.17e-20	-11.646127	36.4702105	-0.81995313	ZNF330	zinc finger protein 330
231944_at	1.48e-18	1.19e-20	-11.6443168	36.4610318	-1.68862108	ERO1B	endoplasmic reticulum oxidoreductase 1 beta
209440_at	1.48e-18	1.19e-20	-11.6437037	36.4579231	-0.85792098	PRPS1	phosphoribosyl pyrophosphate synthetase 1
217475_s_at	1.50e-18	1.20e-20	-11.6411986	36.445221	-1.14899934	LIMK2	LIM domain kinase 2
219628_at	1.52e-18	1.22e-20	11.6381288	36.4296549	1.66346086	ZMAT3	zinc finger matrin-type 3
1557651_x_at	1.57e-18	1.26e-20	11.6318827	36.3979804	0.60307023	GALE	UDP-galactose-4-epimerase
222108_at	1.60e-18	1.29e-20	11.6275638	36.3760778	2.33240239	AMIGO2	adhesion molecule with Ig like domain 2
228579_at	1.60e-18	1.29e-20	11.6273457	36.3749716	1.48885566	KCNQ3	potassium voltage-gated channel subfamily Q member 3
205508_at	1.60e-18	1.30e-20	11.625986	36.3680758	1.33962461	SCN1B	sodium voltage-gated channel beta subunit 1
211163_s_at	1.60e-18	1.31e-20	11.6254288	36.3652499	1.9346342	TNFRSF10C	TNF receptor superfamily member 10c
222772_at	1.73e-18	1.41e-20	11.6101307	36.2876565	1.11468357	MYEF2	myelin expression factor 2
231179_at	1.74e-18	1.43e-20	-11.608444	36.2791006	-2.24114662	IP6K3	inositol hexakisphosphate kinase 3
1554774_at	1.75e-18	1.43e-20	-11.6075522	36.274577	-1.38979202	MINA	MYC induced nuclear antigen
201588_at	1.78e-18	1.46e-20	-11.6039166	36.2561342	-0.93731872	TXNL1	thioredoxin like 1
220108_at	1.78e-18	1.47e-20	-11.6025357	36.2491288	-2.17949101	GNA14	G protein subunit alpha 14
205532_s_at	1.87e-18	1.54e-20	11.5928548	36.2000149	2.46062806	CDH6	cadherin 6
229616_s_at	1.90e-18	1.57e-20	-11.5896353	36.1836802	-1.23284109	GRAMD2	GRAM domain containing 2
212652_s_at	1.91e-18	1.59e-20	-11.5876387	36.1735495	-0.87258711	SNX4	sorting nexin 4
223248_at	2.00e-18	1.66e-20	-11.5786922	36.1281538	-0.85495986	HSDL1	hydroxysteroid dehydrogenase like 1
226207_at	2.14e-18	1.78e-20	-11.5647069	36.0571805	-1.149641	RILPL1	Rab interacting lysosomal protein like 1
235571_at	2.16e-18	1.80e-20	11.5628682	36.0478485	0.88599919	MIR34A	microRNA 34a
227478_at	2.17e-18	1.81e-20	-11.5616847	36.0418416	-1.08587713	SETBP1	SET binding protein 1
205773_at	2.17e-18	1.82e-20	-11.5609194	36.0379577	-1.17678271	CPEB3	cytoplasmic polyadenylation element binding protein 3
201487_at	2.23e-18	1.87e-20	11.5553681	36.0097812	1.79889438	CTSC	cathepsin C
204722_at	2.26e-18	1.90e-20	-11.5525139	35.9952936	-1.27509943	SCN3B	sodium voltage-gated channel beta subunit 3
219026_s_at	2.28e-18	1.92e-20	11.5499431	35.9822442	1.04161685	RASAL2	RAS protein activator like 2
203354_s_at	2.28e-18	1.93e-20	11.5495487	35.9802418	1.97337473	PSD3	pleckstrin and Sec7 domain containing 3
230067_at	2.36e-18	2.00e-20	-11.5428019	35.9459927	-1.09973392	FAM124A	family with sequence similarity 124 member A
206045_s_at	2.37e-18	2.01e-20	-11.5414987	35.9393771	-0.91578077	NOL4	nucleolar protein 4
236255_at	2.38e-18	2.02e-20	-11.5403877	35.9337372	-1.23011296	PLEKHG4B	pleckstrin homology and RhoGEF domain containing G4B
210414_at	2.38e-18	2.03e-20	-11.5399825	35.9316801	-1.48960604	FLRT1	fibronectin leucine rich transmembrane protein 1
230763_at	2.43e-18	2.08e-20	-11.5351119	35.9069529	-1.47651453	SPATA17	spermatogenesis associated 17
209288_s_at	2.43e-18	2.08e-20	11.5348314	35.9055286	1.35409116	CDC42EP3	CDC42 effector protein 3
209243_s_at	2.44e-18	2.09e-20	-11.5337464	35.9000198	-2.13640125	PEG3	paternally expressed 3
211828_s_at	2.44e-18	2.10e-20	11.5333458	35.897986	1.86791616	TNIK	TRAF2 and NCK interacting kinase
230425_at	2.48e-18	2.14e-20	-11.5292802	35.8773442	-2.57786405	EPHB1	EPH receptor B1
208161_s_at	2.48e-18	2.14e-20	11.528949	35.8756629	2.11345273	ABCC3	ATP binding cassette subfamily C member 3
227314_at	2.50e-18	2.16e-20	11.5273782	35.8676874	2.15169787	ITGA2	integrin subunit alpha 2
211898_s_at	2.54e-18	2.20e-20	-11.5238043	35.8495406	-1.21624217	EPHB1	EPH receptor B1
202637_s_at	2.58e-18	2.24e-20	11.5205027	35.8327762	1.77314597	ICAM1	intercellular adhesion molecule 1
237585_at	2.67e-18	2.32e-20	-11.513211	35.7957485	-0.86614718	C4orf47	chromosome 4 open reading frame 47
218182_s_at	2.71e-18	2.36e-20	11.5101903	35.7804081	2.862808	CLDN1	claudin 1
202920_at	2.84e-18	2.48e-20	-11.5005211	35.7313017	-2.20278191	ANK2	ankyrin 2, neuronal
46665_at	2.94e-18	2.58e-20	11.4932142	35.6941884	0.75634009	SEMA4C	semaphorin 4C
229714_at	2.97e-18	2.61e-20	-11.4906261	35.6810424	-1.00627525	HS6ST3	heparan sulfate 6-O-sulfotransferase 3
205579_at	3.08e-18	2.71e-20	11.4835953	35.6453279	1.78078599	HRH1	histamine receptor H1
236578_at	3.14e-18	2.77e-20	-11.4794323	35.6241798	-0.93838096
213265_at	3.17e-18	2.81e-20	-11.4765446	35.6095097	-1.52239576	PGA4///PGA3///PGA5	pepsinogen 4, group I (pepsinogen A)///pepsinogen 3, group I (pepsinogen A)///pepsinogen 5, group I (pepsinogen A)
237248_at	3.17e-18	2.81e-20	-11.4763315	35.6084272	-1.3258483	PDE11A	phosphodiesterase 11A
216944_s_at	3.27e-18	2.90e-20	-11.4699749	35.5761321	-1.61624976	ITPR1	inositol 1,4,5-trisphosphate receptor type 1
218504_at	3.35e-18	2.98e-20	-11.4650291	35.5510036	-1.2286852	FAHD2A	fumarylacetoacetate hydrolase domain containing 2A
230369_at	3.35e-18	2.99e-20	11.4645796	35.54872	1.13284152	GPR161	G protein-coupled receptor 161
238453_at	3.36e-18	3.00e-20	-11.463824	35.5448808	-0.92653313	FGFBP3	fibroblast growth factor binding protein 3
236915_at	3.40e-18	3.04e-20	-11.4609843	35.5304517	-1.19043472	C4orf47	chromosome 4 open reading frame 47
207016_s_at	3.44e-18	3.08e-20	-11.4584543	35.5175962	-1.42633272	LOC101928635///ALDH1A2	uncharacterized LOC101928635///aldehyde dehydrogenase 1 family member A2
242543_at	3.55e-18	3.19e-20	-11.4516848	35.483197	-0.60993889	SH2D6	SH2 domain containing 6
229693_at	3.56e-18	3.20e-20	-11.4507927	35.4786639	-1.17788033	TMEM220	transmembrane protein 220
202071_at	3.72e-18	3.36e-20	11.4417657	35.4327888	1.94109934	SDC4	syndecan 4
233587_s_at	3.75e-18	3.39e-20	11.4400632	35.4241362	1.37027377	SIPA1L2	signal induced proliferation associated 1 like 2
203699_s_at	3.89e-18	3.52e-20	-11.432579	35.3860974	-2.65280699	DIO2	deiodinase, iodothyronine, type II
224339_s_at	3.97e-18	3.61e-20	-11.4278905	35.3622663	-2.19847478	ANGPTL1	angiopoietin like 1
228291_s_at	4.15e-18	3.77e-20	-11.419046	35.3173079	-1.03263228	KIZ	kizuna centrosomal protein
230102_at	4.24e-18	3.86e-20	11.4144312	35.2938481	1.45065778	ETV5	ETS variant 5
1554576_a_at	4.28e-18	3.91e-20	11.4123965	35.2835043	1.132537	ETV4	ETS variant 4
225243_s_at	4.32e-18	3.95e-20	-11.4101421	35.272043	-0.85969787	SLMAP	sarcolemma associated protein
205227_at	4.45e-18	4.08e-20	11.4038815	35.2402136	1.73867169	IL1RAP	interleukin 1 receptor accessory protein
204702_s_at	4.48e-18	4.11e-20	11.4022993	35.2321694	2.52034959	NFE2L3	nuclear factor, erythroid 2 like 3
204872_at	4.54e-18	4.18e-20	-11.3991596	35.2162054	-1.32679125	TLE4	transducin like enhancer of split 4
206556_at	4.59e-18	4.23e-20	-11.3967377	35.2038909	-1.48385233	CLUL1	clusterin like 1
218541_s_at	4.59e-18	4.24e-20	11.3963982	35.2021649	2.62197621	C8orf4	chromosome 8 open reading frame 4
225355_at	4.69e-18	4.34e-20	11.3919786	35.179692	1.48453383	NEURL1B	neuralized E3 ubiquitin protein ligase 1B
214733_s_at	4.73e-18	4.39e-20	-11.3897691	35.1684568	-0.86231971	YIPF1	Yip1 domain family member 1
214745_at	4.78e-18	4.45e-20	-11.3871762	35.1552718	-1.7401396	PLCH1	phospholipase C eta 1
1552755_at	4.78e-18	4.45e-20	-11.387159	35.1551845	-1.33633418	C9orf66	chromosome 9 open reading frame 66
202540_s_at	4.80e-18	4.48e-20	-11.3857088	35.14781	-1.17707311	HMGCR	3-hydroxy-3-methylglutaryl-CoA reductase
244647_at	4.81e-18	4.50e-20	-11.3850026	35.1442187	-0.97531647	WBP11	WW domain binding protein 11
223235_s_at	4.81e-18	4.50e-20	-11.3847064	35.1427124	-2.70429426	SMOC2	SPARC related modular calcium binding 2
211432_s_at	4.81e-18	4.52e-20	11.3841892	35.1400821	0.77473373	TYRO3	TYRO3 protein tyrosine kinase
227070_at	4.84e-18	4.55e-20	-11.382755	35.1327888	-2.09899351	GLT8D2	glycosyltransferase 8 domain containing 2
225070_at	4.90e-18	4.62e-20	-11.3799217	35.1183799	-0.75645917	NUS1	NUS1 dehydrodolichyl diphosphate synthase subunit
227240_at	4.91e-18	4.64e-20	11.3790643	35.1140197	2.05114892	NGEF	neuronal guanine nucleotide exchange factor
224870_at	5.03e-18	4.75e-20	-11.3741917	35.0892391	-0.98702406	DANCR	differentiation antagonizing non-protein coding RNA
227899_at	5.11e-18	4.85e-20	-11.3702803	35.0693457	-0.97273734	VIT	vitrin
209286_at	5.11e-18	4.85e-20	11.370128	35.0685713	1.6178816	CDC42EP3	CDC42 effector protein 3
207414_s_at	5.18e-18	4.93e-20	-11.3672739	35.0540549	-0.89927246	LOC100507472///PCSK6	uncharacterized LOC100507472///proprotein convertase subtilisin/kexin type 6
203178_at	5.20e-18	4.95e-20	-11.3661616	35.0483976	-1.87101044	GATM	glycine amidinotransferase
234234_at	5.21e-18	4.98e-20	-11.3652438	35.0437294	-0.56677097	LOC101929705	uncharacterized LOC101929705
222984_at	5.26e-18	5.03e-20	-11.3633429	35.0340605	-0.59159149	PAIP2	poly(A) binding protein interacting protein 2
201418_s_at	5.28e-18	5.06e-20	11.3620738	35.0276057	1.08540296	SOX4	SRY-box 4
204985_s_at	5.47e-18	5.26e-20	-11.3546535	34.9898607	-1.16791159	TRAPPC6A	trafficking protein particle complex 6A
227347_x_at	5.57e-18	5.36e-20	11.350745	34.9699784	1.04955364	HES4	hes family bHLH transcription factor 4
209087_x_at	5.57e-18	5.37e-20	11.3506134	34.9693091	1.43188258	MCAM	melanoma cell adhesion molecule
209274_s_at	5.69e-18	5.50e-20	-11.3458947	34.9453043	-0.87949593	ISCA1	iron-sulfur cluster assembly 1
218450_at	5.74e-18	5.55e-20	-11.3440501	34.9359201	-0.96225818	HEBP1	heme binding protein 1
211340_s_at	5.79e-18	5.61e-20	11.3419725	34.9253502	1.47947525	MIR6756///MCAM	microRNA 6756///melanoma cell adhesion molecule
212603_at	6.02e-18	5.84e-20	-11.3341134	34.8853652	-0.72883893	MRPS31	mitochondrial ribosomal protein S31
221636_s_at	6.22e-18	6.05e-20	-11.3274486	34.8514546	-1.28652564	MARC2	mitochondrial amidoxime reducing component 2
210342_s_at	6.63e-18	6.46e-20	-11.3146937	34.7865501	-3.9434433	TPO	thyroid peroxidase
220751_s_at	6.66e-18	6.52e-20	-11.312977	34.7778143	-1.57209191	FAXDC2	fatty acid hydroxylase domain containing 2
220486_x_at	6.66e-18	6.53e-20	-11.3125923	34.7758562	-0.86288087	LOC101928589///TMEM164	uncharacterized LOC101928589///transmembrane protein 164
221485_at	6.66e-18	6.53e-20	11.3124476	34.77512	0.9883057	B4GALT5	beta-1,4-galactosyltransferase 5
206159_at	6.66e-18	6.54e-20	-11.3121467	34.7735885	-1.90873554	GDF10	growth differentiation factor 10
243580_at	6.74e-18	6.64e-20	-11.3094109	34.759666	-1.08236142	GNA14	G protein subunit alpha 14
1557113_at	6.74e-18	6.64e-20	-11.3092456	34.7588248	-1.10105864	LOC283588	uncharacterized LOC283588
209325_s_at	6.77e-18	6.69e-20	-11.3079716	34.7523411	-1.37535467	RGS16	regulator of G-protein signaling 16
211725_s_at	6.83e-18	6.76e-20	11.3058663	34.7416263	1.76054268	BID	BH3 interacting domain death agonist
205620_at	7.41e-18	7.35e-20	-11.2897054	34.6593719	-0.76033851	F10	coagulation factor X
222483_at	7.91e-18	7.85e-20	11.276763	34.5934893	1.40924287	EFHD2	EF-hand domain family member D2
1556148_s_at	8.23e-18	8.19e-20	-11.2685538	34.5516964	-1.07284575	LOC105377832	uncharacterized LOC105377832
213411_at	8.36e-18	8.34e-20	-11.2650827	34.534024	-1.57441037	ADAM22	ADAM metallopeptidase domain 22
226455_at	8.36e-18	8.35e-20	-11.2649044	34.533116	-0.65862931	CREB3L4	cAMP responsive element binding protein 3 like 4
235438_at	8.54e-18	8.54e-20	-11.2604205	34.5102868	-1.42198005	CYP7B1	cytochrome P450 family 7 subfamily B member 1
225685_at	8.68e-18	8.70e-20	11.2569075	34.4923999	1.61951706	CDC42EP3	CDC42 effector protein 3
210753_s_at	8.83e-18	8.87e-20	-11.2530371	34.4726923	-1.50230399	EPHB1	EPH receptor B1
227221_at	8.83e-18	8.88e-20	11.2529171	34.472081	1.48511106	ZMAT3	zinc finger matrin-type 3
232001_at	9.01e-18	9.08e-20	-11.2485187	34.4496845	-1.26330241	PRKCQ-AS1	PRKCQ antisense RNA 1
213920_at	9.08e-18	9.17e-20	-11.2466732	34.4402868	-2.32694849	CUX2	cut like homeobox 2
1560652_at	9.17e-18	9.27e-20	-11.2445421	34.4294345	-1.96963816	IRS4	insulin receptor substrate 4
229744_at	9.20e-18	9.33e-20	-11.2432998	34.4231082	-1.14335416	SSFA2	sperm specific antigen 2
222921_s_at	9.20e-18	9.33e-20	11.2432366	34.4227865	2.32780214	HEY2	hes related family bHLH transcription factor with YRPW motif 2
226382_at	9.22e-18	9.38e-20	-11.2422919	34.4179759	-1.32055818
228080_at	9.23e-18	9.40e-20	-11.2417985	34.4154633	-1.64881953	LAYN	layilin
212791_at	9.37e-18	9.56e-20	11.238516	34.3987467	0.81556427	C1orf216	chromosome 1 open reading frame 216
213103_at	9.85e-18	1.01e-19	-11.2284418	34.3474407	-1.24154992	STARD13	StAR related lipid transfer domain containing 13
203986_at	1.01e-17	1.04e-19	11.223168	34.3205801	0.88571208	FAM47E-STBD1///FAM47E///STBD1	FAM47E-STBD1 readthrough///family with sequence similarity 47 member E///starch binding domain 1
220738_s_at	1.02e-17	1.04e-19	-11.2214204	34.3116786	-1.02490247	RPS6KA6	ribosomal protein S6 kinase A6
221556_at	1.03e-17	1.06e-19	-11.2188049	34.298357	-1.3188983	CDC14B	cell division cycle 14B
1557966_x_at	1.05e-17	1.08e-19	-11.2152937	34.2804721	-0.85482624	MTERF4	mitochondrial transcription termination factor 4
203911_at	1.05e-17	1.09e-19	-11.213813	34.2729294	-2.35797193	RAP1GAP	RAP1 GTPase activating protein
231775_at	1.05e-17	1.09e-19	11.2137999	34.2728631	1.23612562	TNFRSF10A	TNF receptor superfamily member 10a
243681_at	1.13e-17	1.17e-19	-11.1988391	34.1966508	-1.67114241	SHANK2	SH3 and multiple ankyrin repeat domains 2
224323_s_at	1.19e-17	1.23e-19	-11.1892488	34.147791	-1.17105654	MRO	maestro
209586_s_at	1.21e-17	1.26e-19	-11.1853146	34.1277465	-1.13248025	PRUNE1	prune exopolyphosphatase
228399_at	1.21e-17	1.26e-19	-11.1849009	34.1256387	-1.04753803	OSR1	odd-skipped related transciption factor 1
244788_at	1.24e-17	1.29e-19	11.1803566	34.1024846	1.08286461
1556821_x_at	1.30e-17	1.35e-19	11.1712015	34.0558343	2.31510091	DLEU2	deleted in lymphocytic leukemia 2 (non-protein coding)
209123_at	1.30e-17	1.36e-19	-11.169551	34.0474238	-0.86895557	QDPR	quinoid dihydropteridine reductase
204328_at	1.36e-17	1.43e-19	11.1610132	34.0039155	1.73637837	TMC6	transmembrane channel like 6
218660_at	1.61e-17	1.69e-19	11.1286621	33.8390254	0.76819496	DYSF	dysferlin
220157_x_at	1.62e-17	1.70e-19	11.1264823	33.8279133	0.74071326	PLEKHA8P1	pleckstrin homology domain containing A8 pseudogene 1
220350_at	1.69e-17	1.78e-19	-11.1178122	33.783714	-0.49219386	ZNF235	zinc finger protein 235
230068_s_at	1.71e-17	1.81e-19	-11.1152545	33.7706748	-0.76281067	PEG3-AS1	PEG3 antisense RNA 1
208892_s_at	1.72e-17	1.81e-19	11.1143921	33.766278	1.81733918	DUSP6	dual specificity phosphatase 6
228241_at	1.72e-17	1.82e-19	-11.1141296	33.7649396	-2.48878764	AGR3	anterior gradient 3, protein disulphide isomerase family member
227013_at	1.72e-17	1.82e-19	-11.1133553	33.7609921	-0.91319928	LATS2	large tumor suppressor kinase 2
223527_s_at	1.76e-17	1.87e-19	-11.10863	33.7369007	-1.12315622	CDADC1	cytidine and dCMP deaminase domain containing 1
225796_at	1.77e-17	1.88e-19	-11.1071095	33.7291487	-1.05140353	PXK	PX domain containing serine/threonine kinase like
218368_s_at	1.77e-17	1.89e-19	11.1068911	33.7280349	1.8530679	TNFRSF12A	TNF receptor superfamily member 12A
203026_at	1.79e-17	1.92e-19	-11.1037665	33.7121038	-0.65181974	ZBTB5	zinc finger and BTB domain containing 5
200618_at	1.82e-17	1.95e-19	11.1007026	33.696482	0.71611158	LASP1	LIM and SH3 protein 1
208891_at	1.82e-17	1.95e-19	11.1005218	33.6955601	1.87519341	DUSP6	dual specificity phosphatase 6
206743_s_at	1.82e-17	1.96e-19	-11.0995949	33.6908337	-1.11042927	ASGR1	asialoglycoprotein receptor 1
218843_at	1.82e-17	1.96e-19	11.0992323	33.688985	1.0749602	FNDC4	fibronectin type III domain containing 4
233647_s_at	1.83e-17	1.97e-19	-11.0985473	33.6854921	-1.11718293	CDADC1	cytidine and dCMP deaminase domain containing 1
227615_at	1.83e-17	1.97e-19	-11.0983572	33.6845232	-0.80672295	SRRD	SRR1 domain containing
229278_at	1.84e-17	1.99e-19	-11.0965419	33.6752671	-1.26575142	USP51	ubiquitin specific peptidase 51
212675_s_at	1.86e-17	2.01e-19	-11.094608	33.665406	-0.97639294	CEP68	centrosomal protein 68
220397_at	1.92e-17	2.08e-19	-11.0879535	33.6314733	-1.09805961	MDM1	Mdm1 nuclear protein
209621_s_at	1.93e-17	2.10e-19	-11.0857788	33.6203835	-1.687699	PDLIM3	PDZ and LIM domain 3
238035_at	1.93e-17	2.10e-19	-11.0856137	33.6195418	-0.70827726	SP3	Sp3 transcription factor
203085_s_at	1.94e-17	2.11e-19	11.0847348	33.6150599	1.74304426	TGFB1	transforming growth factor beta 1
223747_x_at	1.94e-17	2.12e-19	-11.0845322	33.6140266	-0.61334374	WWOX	WW domain containing oxidoreductase
228284_at	1.96e-17	2.14e-19	-11.0823793	33.6030478	-1.56840781	TLE1	transducin like enhancer of split 1
204600_at	1.98e-17	2.17e-19	11.0797103	33.5894372	0.8378577	EPHB3	EPH receptor B3
231532_at	2.00e-17	2.20e-19	-11.0774689	33.5780066	-1.4252158	NCAM1	neural cell adhesion molecule 1
217983_s_at	2.04e-17	2.24e-19	-11.0731487	33.5559739	-0.93827795	RNASET2	ribonuclease T2
1552269_at	2.12e-17	2.33e-19	-11.0656398	33.5176778	-0.878321	SPATA17	spermatogenesis associated 17
220987_s_at	2.12e-17	2.34e-19	-11.0648524	33.5136621	-1.79839873	NUAK2///AKIP1	NUAK family kinase 2///A-kinase interacting protein 1
238423_at	2.14e-17	2.36e-19	-11.0635626	33.5070833	-1.12987225	SYTL3	synaptotagmin like 3
203640_at	2.23e-17	2.47e-19	-11.0542758	33.4597157	-0.75092717	MBNL2	muscleblind like splicing regulator 2
204933_s_at	2.23e-17	2.48e-19	-11.0540316	33.45847	-2.50549531	TNFRSF11B	TNF receptor superfamily member 11b
237484_at	2.23e-17	2.48e-19	-11.0539227	33.4579147	-0.56946968	SMCO3	single-pass membrane protein with coiled-coil domains 3
1554141_s_at	2.26e-17	2.51e-19	-11.0513659	33.4448732	-0.81933348	WDR78	WD repeat domain 78
201417_at	2.40e-17	2.67e-19	11.039692	33.3853236	1.03608852	SOX4	SRY-box 4
59437_at	2.46e-17	2.75e-19	-11.034013	33.3563524	-0.95459313	C9orf116	chromosome 9 open reading frame 116
227719_at	2.50e-17	2.79e-19	-11.0310561	33.3412677	-2.22527327	SMAD9	SMAD family member 9
236543_at	2.51e-17	2.81e-19	-11.029728	33.3344919	-0.80246814
201562_s_at	2.52e-17	2.82e-19	-11.0289159	33.3303488	-2.10590008	SORD	sorbitol dehydrogenase
238798_at	2.54e-17	2.86e-19	-11.0264784	33.3179135	-0.77585967	TAPT1	transmembrane anterior posterior transformation 1
236081_at	2.60e-17	2.93e-19	-11.0215818	33.2929313	-0.92721695	SNCA	synuclein alpha
201307_at	2.65e-17	2.99e-19	11.0178069	33.2736714	1.04132673	SEPT11	septin 11
240395_at	2.66e-17	3.00e-19	-11.0172097	33.2706241	-2.81557112	LOC100128727///DGKI	uncharacterized LOC100128727///diacylglycerol kinase iota
1557754_at	2.67e-17	3.02e-19	-11.0157163	33.2630045	-0.71495865	LOC401068	uncharacterized LOC401068
233546_at	2.70e-17	3.05e-19	-11.0137352	33.2528963	-1.21648	LOC283075	uncharacterized LOC283075
224701_at	2.90e-17	3.29e-19	10.9991913	33.1786844	1.18499994	PARP14	poly(ADP-ribose) polymerase family member 14
242364_x_at	2.92e-17	3.32e-19	10.9975403	33.1702593	1.03613644	TNRC6C-AS1	TNRC6C antisense RNA 1
209086_x_at	2.95e-17	3.36e-19	10.9951312	33.1579659	1.04345495	MIR6756///MCAM	microRNA 6756///melanoma cell adhesion molecule
235196_at	3.01e-17	3.43e-19	-10.99129	33.1383638	-0.78092319	CDC73	cell division cycle 73
203355_s_at	3.07e-17	3.50e-19	10.9869753	33.1163448	2.01433873	PSD3	pleckstrin and Sec7 domain containing 3
226625_at	3.19e-17	3.65e-19	-10.9792921	33.0771334	-1.15748048	TGFBR3	transforming growth factor beta receptor 3
209365_s_at	3.20e-17	3.67e-19	10.9780484	33.0707859	3.48038501	ECM1	extracellular matrix protein 1
232224_at	3.41e-17	3.91e-19	-10.9656695	33.0076046	-0.52075407	MASP1	mannan binding lectin serine peptidase 1
202292_x_at	3.43e-17	3.94e-19	10.9642796	33.0005107	0.44089969	LYPLA2	lysophospholipase II
211962_s_at	3.46e-17	3.98e-19	10.9625293	32.9915763	0.91771667	ZFP36L1	ZFP36 ring finger protein like 1
227176_at	3.58e-17	4.12e-19	10.9556349	32.9563847	1.31999124	SLC2A13	solute carrier family 2 member 13
241416_at	3.80e-17	4.38e-19	-10.9435822	32.8948587	-0.76851624	LOC101928806	uncharacterized LOC101928806
220520_s_at	3.80e-17	4.39e-19	-10.9433365	32.8936043	-1.61595753	NUP62CL	nucleoporin 62 C-terminal like
224793_s_at	3.89e-17	4.52e-19	10.9377533	32.8651014	1.04794424	TGFBR1	transforming growth factor beta receptor 1
229928_at	3.89e-17	4.52e-19	-10.9377337	32.8650015	-1.13810673
210869_s_at	3.89e-17	4.52e-19	10.9377097	32.864879	1.52213096	MIR6756///MCAM	microRNA 6756///melanoma cell adhesion molecule
236600_at	4.10e-17	4.77e-19	-10.927074	32.81058	-0.90628863	SPG20	spastic paraplegia 20 (Troyer syndrome)
229866_at	4.26e-17	4.96e-19	10.9195659	32.7722457	2.02874678	STK32A	serine/threonine kinase 32A
203548_s_at	4.26e-17	4.98e-19	10.9191233	32.7699857	2.73602984	LPL	lipoprotein lipase
219446_at	4.46e-17	5.22e-19	-10.9099773	32.7232863	-0.8225575	RIC8B	RIC8 guanine nucleotide exchange factor B
221946_at	4.57e-17	5.35e-19	-10.9052096	32.6989413	-0.95287955	C9orf116	chromosome 9 open reading frame 116
201368_at	4.58e-17	5.37e-19	-10.904519	32.6954152	-1.06540949	ZFP36L2	ZFP36 ring finger protein like 2
213407_at	4.58e-17	5.38e-19	-10.9039997	32.6927633	-0.76383123	PHLPP2	PH domain and leucine rich repeat protein phosphatase 2
224932_at	4.58e-17	5.39e-19	-10.90358	32.6906201	-1.26601598	CHCHD10	coiled-coil-helix-coiled-coil-helix domain containing 10
218826_at	4.62e-17	5.44e-19	10.9018967	32.6820243	1.06444115	SLC35F2	solute carrier family 35 member F2
210299_s_at	4.62e-17	5.45e-19	-10.9014138	32.6795587	-1.95463348	FHL1	four and a half LIM domains 1
232350_x_at	4.62e-17	5.46e-19	10.9012939	32.6789463	0.73343098	GPR161	G protein-coupled receptor 161
209294_x_at	4.69e-17	5.55e-19	10.897846	32.6613396	0.80001089	TNFRSF10B	TNF receptor superfamily member 10b
211004_s_at	4.74e-17	5.63e-19	10.8952151	32.6479047	0.68837478	ALDH3B1	aldehyde dehydrogenase 3 family member B1
205088_at	4.74e-17	5.63e-19	10.8951564	32.6476045	1.73964926	MAMLD1	mastermind like domain containing 1
203657_s_at	4.82e-17	5.73e-19	-10.891794	32.6304336	-0.82249461	CTSF	cathepsin F
233564_s_at	4.82e-17	5.74e-19	-10.8914714	32.6287862	-0.97168063	CDADC1	cytidine and dCMP deaminase domain containing 1
207643_s_at	5.07e-17	6.04e-19	10.881601	32.5783786	0.71098135	TNFRSF1A	TNF receptor superfamily member 1A
207402_at	5.07e-17	6.05e-19	-10.8811649	32.5761511	-1.17468706	ZNF132	zinc finger protein 132
225585_at	5.21e-17	6.24e-19	10.8753847	32.5466305	0.852609	RAP2A	RAP2A, member of RAS oncogene family
217226_s_at	5.30e-17	6.35e-19	10.871833	32.5284904	1.01695699	SFXN3	sideroflexin 3
222942_s_at	5.46e-17	6.55e-19	-10.8659022	32.4981983	-1.26849102	TIAM2	T-cell lymphoma invasion and metastasis 2
219763_at	5.58e-17	6.71e-19	10.8612343	32.4743561	1.04061006	DENND1A	DENN domain containing 1A
219542_at	5.66e-17	6.82e-19	-10.8581887	32.4587997	-0.89366374	NEK11	NIMA related kinase 11
234644_x_at	5.68e-17	6.85e-19	10.8572163	32.4538326	0.99271139	TNFRSF10C	TNF receptor superfamily member 10c
235629_at	5.98e-17	7.22e-19	10.8471171	32.4022447	3.16610309
201136_at	6.06e-17	7.33e-19	10.8442811	32.3877575	1.38858479	PLP2	proteolipid protein 2
204417_at	6.20e-17	7.50e-19	-10.8396744	32.3642247	-0.7457226	GALC	galactosylceramidase
218730_s_at	6.26e-17	7.59e-19	-10.8375398	32.3533199	-2.20149606	OGN	osteoglycin
203647_s_at	6.36e-17	7.72e-19	-10.8341357	32.3359298	-0.83255467	FDX1	ferredoxin 1
1558423_at	6.49e-17	7.89e-19	-10.8298727	32.3141509	-0.76383203	LINC00265	long intergenic non-protein coding RNA 265
209501_at	6.75e-17	8.22e-19	-10.8219182	32.2735118	-0.74629385	LOC101060399///CDR2	cerebellar degeneration-related protein 2///cerebellar degeneration related protein 2
234893_s_at	6.84e-17	8.35e-19	-10.8190708	32.2589645	-0.57232751	DNAH6	dynein axonemal heavy chain 6
227828_s_at	6.88e-17	8.40e-19	10.8177813	32.2523759	1.98315043	EVA1A	eva-1 homolog A, regulator of programmed cell death
220012_at	6.90e-17	8.44e-19	-10.8168697	32.2477185	-1.20685471	ERO1B	endoplasmic reticulum oxidoreductase 1 beta
239776_at	6.96e-17	8.53e-19	-10.8147552	32.236915	-1.25405707	TMEM232	transmembrane protein 232
223426_s_at	7.08e-17	8.70e-19	-10.8110968	32.2182228	-0.92101766	EPB41L4B	erythrocyte membrane protein band 4.1 like 4B
221073_s_at	7.08e-17	8.71e-19	10.8107647	32.2165262	1.47363045	NOD1	nucleotide binding oligomerization domain containing 1
205329_s_at	7.08e-17	8.72e-19	-10.8106339	32.2158578	-1.11348889	SNX4	sorting nexin 4
1553027_a_at	7.27e-17	8.96e-19	-10.8054315	32.1892762	-0.87066958	KLHL4	kelch like family member 4
208943_s_at	7.41e-17	9.16e-19	-10.801136	32.1673276	-0.63763762	SEC62	SEC62 homolog, preprotein translocation factor
228557_at	7.41e-17	9.16e-19	-10.8011052	32.1671702	-1.14545356	L3MBTL4	l(3)mbt-like 4 (Drosophila)
210582_s_at	7.48e-17	9.28e-19	-10.7986519	32.1546343	-0.89021384	LIMK2	LIM domain kinase 2
219077_s_at	7.48e-17	9.28e-19	-10.7985677	32.1542043	-1.39583291	WWOX	WW domain containing oxidoreductase
227193_at	7.69e-17	9.55e-19	-10.7930875	32.1262013	-0.81810967	SLC30A4	solute carrier family 30 member 4
1552793_at	7.96e-17	9.90e-19	-10.7860205	32.0900881	-1.40723708	C8orf31	chromosome 8 open reading frame 31
207797_s_at	8.00e-17	9.96e-19	-10.7849271	32.084501	-1.01790838	LRP2BP	LRP2 binding protein
1554677_s_at	8.40e-17	1.05e-18	-10.775148	32.0345264	-0.93764572	CMTM4	CKLF like MARVEL transmembrane domain containing 4
213997_at	8.45e-17	1.06e-18	-10.7736176	32.026705	-1.39149722	FAM189A1	family with sequence similarity 189 member A1
222587_s_at	8.49e-17	1.06e-18	10.7724851	32.0209175	1.87174864	GALNT7	polypeptide N-acetylgalactosaminyltransferase 7
218071_s_at	8.57e-17	1.07e-18	-10.7703864	32.0101918	-0.59284655	MKRN2	makorin ring finger protein 2
209992_at	8.78e-17	1.10e-18	-10.7654236	31.9848286	-1.26732919	PFKFB2	6-phosphofructo-2-kinase/fructose-2,6-biphosphatase 2
232067_at	8.81e-17	1.11e-18	10.7644476	31.9798403	2.22320079	FAXC	failed axon connections homolog
1554148_a_at	9.00e-17	1.13e-18	-10.7599411	31.9568086	-0.92679119	SLC33A1	solute carrier family 33 member 1
208848_at	9.00e-17	1.13e-18	-10.759754	31.9558522	-0.96009325	ADH5	alcohol dehydrogenase 5 (class III), chi polypeptide
201887_at	9.03e-17	1.14e-18	10.7587691	31.9508185	0.58228842	IL13RA1	interleukin 13 receptor subunit alpha 1
207550_at	9.07e-17	1.15e-18	-10.757766	31.9456916	-0.78881501	MPL	MPL proto-oncogene, thrombopoietin receptor
240015_at	9.56e-17	1.21e-18	-10.7471949	31.8916614	-0.8062614	PRKCQ-AS1	PRKCQ antisense RNA 1
212713_at	9.75e-17	1.24e-18	-10.7432561	31.8715287	-1.44832211	MFAP4	microfibrillar associated protein 4
210405_x_at	9.90e-17	1.26e-18	10.7400071	31.8549216	0.85660241	TNFRSF10B	TNF receptor superfamily member 10b
1555705_a_at	1.02e-16	1.30e-18	10.7339133	31.8237726	0.92013196	CMTM3	CKLF like MARVEL transmembrane domain containing 3
232690_at	1.02e-16	1.30e-18	-10.7337345	31.822859	-0.81294447
219626_at	1.04e-16	1.33e-18	-10.7296617	31.8020397	-0.7834069	MAP7D3	MAP7 domain containing 3
236146_at	1.06e-16	1.35e-18	-10.7261457	31.7840669	-0.88825161	SYNCRIP	synaptotagmin binding cytoplasmic RNA interacting protein
204489_s_at	1.10e-16	1.40e-18	10.7187792	31.7464096	1.1329516	CD44	CD44 molecule (Indian blood group)
242057_at	1.10e-16	1.41e-18	-10.7177525	31.7411606	-1.27670529
212850_s_at	1.10e-16	1.41e-18	10.7172435	31.7385589	3.7066924	LRP4	LDL receptor related protein 4
225044_at	1.12e-16	1.43e-18	-10.7147137	31.725626	-0.89797755	NT5C3B	5'-nucleotidase, cytosolic IIIB
237400_at	1.16e-16	1.49e-18	-10.707259	31.6875155	-1.07224679	ATP5S	ATP synthase, H+ transporting, mitochondrial Fo complex subunit s (factor B)
225539_at	1.17e-16	1.51e-18	-10.704567	31.6737532	-0.94481567	ZBTB21	zinc finger and BTB domain containing 21
220189_s_at	1.17e-16	1.51e-18	10.704226	31.6720096	0.75449661	MGAT4B	mannosyl (alpha-1,3-)-glycoprotein beta-1,4-N-acetylglucosaminyltransferase, isozyme B
229381_at	1.18e-16	1.52e-18	-10.7029287	31.6653775	-0.58077574	C1orf64	chromosome 1 open reading frame 64
239054_at	1.20e-16	1.55e-18	-10.7000139	31.6504752	-0.62165635	SFMBT1	Scm-like with four mbt domains 1
211980_at	1.21e-16	1.57e-18	10.6973197	31.6367011	1.23088023	COL4A1	collagen type IV alpha 1 chain
204917_s_at	1.26e-16	1.64e-18	-10.6888239	31.5932642	-1.26504654	MLLT3	MLLT3, super elongation complex subunit
219820_at	1.27e-16	1.64e-18	-10.688174	31.5899412	-0.68395812	SLC6A16	solute carrier family 6 member 16
204832_s_at	1.27e-16	1.65e-18	-10.6875627	31.5868161	-1.00783417	BMPR1A	bone morphogenetic protein receptor type 1A
226309_at	1.35e-16	1.76e-18	-10.6747329	31.5212164	-0.69635559	DNAL1	dynein axonemal light chain 1
218926_at	1.36e-16	1.77e-18	-10.6738141	31.5165183	-0.69128568	MYNN	myoneurin
218319_at	1.37e-16	1.79e-18	10.6721437	31.5079772	1.65817888	PELI1	pellino E3 ubiquitin protein ligase 1
235638_at	1.38e-16	1.81e-18	-10.6699995	31.4970133	-1.32104429	RASSF6	Ras association domain family member 6
217742_s_at	1.38e-16	1.81e-18	-10.669721	31.4955894	-0.44148107	WAC	WW domain containing adaptor with coiled-coil
206070_s_at	1.41e-16	1.85e-18	-10.6649696	31.4712936	-1.66530083	EPHA3	EPH receptor A3
242985_x_at	1.48e-16	1.94e-18	-10.6562788	31.4268531	-1.54467309	RNF180	ring finger protein 180
213839_at	1.48e-16	1.94e-18	-10.6559665	31.4252556	-1.48858054	CLMN	calmin
1552329_at	1.49e-16	1.96e-18	-10.654271	31.4165858	-1.05434636	RBBP6	RB binding protein 6, ubiquitin ligase
225926_at	1.49e-16	1.96e-18	-10.6537361	31.4138503	-0.77992118	VTI1B	vesicle transport through interaction with t-SNAREs 1B
204922_at	1.51e-16	2.00e-18	10.6502172	31.3958557	1.01827562	C11orf80	chromosome 11 open reading frame 80
243686_at	1.51e-16	2.00e-18	-10.6501786	31.3956583	-0.56248409	LINGO2	leucine rich repeat and Ig domain containing 2
213629_x_at	1.51e-16	2.00e-18	-10.6499079	31.3942737	-1.94706042	MT1F	metallothionein 1F
244070_at	1.53e-16	2.02e-18	-10.647909	31.3840518	-1.21760968	SYNE1	spectrin repeat containing nuclear envelope protein 1
201341_at	1.54e-16	2.04e-18	10.6459108	31.3738333	1.33769243	ENC1	ectodermal-neural cortex 1
214701_s_at	1.55e-16	2.06e-18	10.6441892	31.3650289	2.53151861	FN1	fibronectin 1
204357_s_at	1.55e-16	2.07e-18	10.64362	31.362118	0.70106261	LIMK1	LIM domain kinase 1
219522_at	1.59e-16	2.11e-18	10.6395156	31.3411284	1.50510108	FJX1	four jointed box 1
213592_at	1.59e-16	2.12e-18	10.6386704	31.3368058	1.23089933	APLNR	apelin receptor
226614_s_at	1.60e-16	2.14e-18	-10.6373874	31.3302445	-2.43353403	FAM167A	family with sequence similarity 167 member A
227441_s_at	1.64e-16	2.19e-18	-10.6324938	31.3052178	-1.4885698	ANKS1B	ankyrin repeat and sterile alpha motif domain containing 1B
211427_s_at	1.66e-16	2.22e-18	-10.6297866	31.2913724	-1.61302874	KCNJ13	potassium voltage-gated channel subfamily J member 13
202529_at	1.67e-16	2.24e-18	-10.6280405	31.2824425	-0.76765433	PRPSAP1	phosphoribosyl pyrophosphate synthetase associated protein 1
202284_s_at	1.68e-16	2.27e-18	10.6260531	31.2722785	1.82901157	CDKN1A	cyclin dependent kinase inhibitor 1A
202539_s_at	1.68e-16	2.27e-18	-10.6259037	31.2715141	-1.15418477	HMGCR	3-hydroxy-3-methylglutaryl-CoA reductase
229656_s_at	1.71e-16	2.31e-18	-10.6223462	31.2533195	-1.70585218	EML6	echinoderm microtubule associated protein like 6
242883_at	1.74e-16	2.34e-18	-10.6195364	31.2389489	-2.02043222	OTOS	otospiralin
202437_s_at	1.74e-16	2.35e-18	10.6192148	31.237304	3.19206957	CYP1B1	cytochrome P450 family 1 subfamily B member 1
227796_at	1.78e-16	2.41e-18	-10.6145458	31.2134241	-0.88272283	ZFP62	ZFP62 zinc finger protein
218309_at	1.81e-16	2.45e-18	10.611102	31.1958104	2.42705463	CAMK2N1	calcium/calmodulin dependent protein kinase II inhibitor 1
221015_s_at	1.87e-16	2.53e-18	-10.6044418	31.1617451	-0.98271023	CDADC1	cytidine and dCMP deaminase domain containing 1
231921_at	1.89e-16	2.57e-18	-10.6020008	31.1492599	-1.0475009	DCAF17	DDB1 and CUL4 associated factor 17
227289_at	1.89e-16	2.57e-18	10.6019861	31.1491843	1.33837038	PCDH17	protocadherin 17
221884_at	1.93e-16	2.62e-18	10.5977142	31.1273338	1.66780189	MECOM	MDS1 and EVI1 complex locus
203729_at	1.93e-16	2.63e-18	10.597419	31.1258238	1.34158287	EMP3	epithelial membrane protein 3
226326_at	1.97e-16	2.68e-18	-10.5933352	31.1049354	-0.98351716	PCGF5	polycomb group ring finger 5
212730_at	2.02e-16	2.76e-18	-10.5878356	31.0768039	-1.14976089	SYNM	synemin
213637_at	2.04e-16	2.80e-18	10.5854416	31.0645579	0.89683068	DDX52	DEAD-box helicase 52
224692_at	2.07e-16	2.84e-18	-10.5822794	31.0483828	-0.74852244	PPP1R15B	protein phosphatase 1 regulatory subunit 15B
235961_at	2.07e-16	2.84e-18	10.5822063	31.0480088	0.72932028	GPR161	G protein-coupled receptor 161
212845_at	2.07e-16	2.84e-18	10.5821732	31.0478391	1.16546191	SAMD4A	sterile alpha motif domain containing 4A
213129_s_at	2.09e-16	2.87e-18	-10.5801648	31.0375658	-1.17503275	LOC101060817///GCSH	glycine cleavage system H protein, mitochondrial-like///glycine cleavage system protein H
219332_at	2.11e-16	2.91e-18	10.5777976	31.0254565	0.82308251	MICALL2	MICAL like 2
1558143_a_at	2.16e-16	2.98e-18	-10.5733834	31.0028757	-0.98990861	BCL2L11	BCL2 like 11
205117_at	2.16e-16	2.99e-18	10.5726135	30.9989375	1.23986971	FGF1	fibroblast growth factor 1
226644_at	2.21e-16	3.06e-18	-10.5680084	30.9753799	-1.44453124	MIB2	mindbomb E3 ubiquitin protein ligase 2
229770_at	2.21e-16	3.07e-18	10.5677665	30.9741423	1.64907828	GLT1D1	glycosyltransferase 1 domain containing 1
35666_at	2.24e-16	3.11e-18	10.5648505	30.9592252	1.02936606	SEMA3F	semaphorin 3F
229581_at	2.33e-16	3.24e-18	10.5572776	30.9204843	0.54290616	ELFN1	extracellular leucine rich repeat and fibronectin type III domain containing 1
225868_at	2.37e-16	3.30e-18	10.5532937	30.9001028	0.91197236	TRIM47	tripartite motif containing 47
201050_at	2.38e-16	3.32e-18	10.5526354	30.896735	0.94453628	PLD3	phospholipase D family member 3
217073_x_at	2.44e-16	3.41e-18	-10.547456	30.8702374	-0.76837168	APOA1	apolipoprotein A1
201876_at	2.62e-16	3.66e-18	10.5337102	30.7999119	0.83125598	PON2	paraoxonase 2
211809_x_at	2.63e-16	3.68e-18	10.5326592	30.7945346	0.55691907	COL13A1	collagen type XIII alpha 1 chain
226737_at	2.67e-16	3.74e-18	-10.5292497	30.7770906	-0.6932925	SLC25A42	solute carrier family 25 member 42
204060_s_at	2.71e-16	3.80e-18	-10.5261507	30.7612352	-1.36470738	PRKY///PRKX	protein kinase, Y-linked, pseudogene///protein kinase, X-linked
214910_s_at	2.72e-16	3.82e-18	-10.5251169	30.7559457	-0.68131656	APOM	apolipoprotein M
209835_x_at	2.74e-16	3.86e-18	10.523303	30.746665	1.15647963	CD44	CD44 molecule (Indian blood group)
229431_at	2.75e-16	3.88e-18	-10.5225034	30.7425739	-0.90701624	RFXAP	regulatory factor X associated protein
210706_s_at	2.81e-16	3.96e-18	10.5182665	30.7208957	0.93088386	RNF24	ring finger protein 24
228005_at	2.87e-16	4.05e-18	-10.5140818	30.6994843	-0.7363794	ZXDB	zinc finger, X-linked, duplicated B
230197_s_at	2.88e-16	4.08e-18	-10.5126661	30.6922406	-0.71184922	TPPP	tubulin polymerization promoting protein
242052_at	2.89e-16	4.09e-18	10.5119469	30.6885606	1.61913297
213329_at	2.90e-16	4.11e-18	10.5110476	30.6839591	0.9459237	SRGAP2C///SRGAP2B///SRGAP2	SLIT-ROBO Rho GTPase activating protein 2C///SLIT-ROBO Rho GTPase activating protein 2B///SLIT-ROBO Rho GTPase activating protein 2
210524_x_at	2.93e-16	4.16e-18	-10.5089312	30.6731304	-1.63653534
215001_s_at	3.02e-16	4.28e-18	-10.5031013	30.6433	-0.59616998	GLUL	glutamate-ammonia ligase
211217_s_at	3.04e-16	4.32e-18	-10.5013265	30.6342185	-0.78658486	KCNQ1	potassium voltage-gated channel subfamily Q member 1
224452_s_at	3.04e-16	4.32e-18	-10.5013134	30.6341516	-0.66332392	FAM220A	family with sequence similarity 220 member A
226090_x_at	3.16e-16	4.51e-18	-10.4931147	30.5921994	-0.77957844	RABL3	RAB, member of RAS oncogene family like 3
223164_at	3.18e-16	4.54e-18	10.4919495	30.586237	0.79762592	CCM2	CCM2 scaffolding protein
238179_at	3.21e-16	4.59e-18	-10.4897907	30.5751907	-0.51053813	LOC101930112///SPG7	uncharacterized LOC101930112///SPG7, paraplegin matrix AAA peptidase subunit
242517_at	3.21e-16	4.60e-18	10.4895991	30.57421	1.68508134	KISS1R	KISS1 receptor
239161_at	3.26e-16	4.68e-18	-10.4860205	30.555898	-0.86078661	FDX1	ferredoxin 1
230290_at	3.30e-16	4.74e-18	-10.4834204	30.5425932	-1.89103419	SCUBE3	signal peptide, CUB domain and EGF like domain containing 3
237247_at	3.31e-16	4.76e-18	-10.4829289	30.5400777	-1.01624276	USP51	ubiquitin specific peptidase 51
244080_at	3.33e-16	4.80e-18	-10.4813621	30.5320605	-1.01317625
204061_at	3.40e-16	4.90e-18	-10.4771661	30.5105884	-1.69363863	PRKX	protein kinase, X-linked
1554097_a_at	3.58e-16	5.17e-18	10.4669908	30.4585178	2.32578207	MIR31HG	MIR31 host gene
218005_at	3.63e-16	5.24e-18	-10.4641683	30.4440743	-0.5600131	ZNF22	zinc finger protein 22
228813_at	3.65e-16	5.28e-18	-10.4629715	30.4379495	-1.04742584	HDAC4	histone deacetylase 4
227174_at	3.65e-16	5.29e-18	-10.4623553	30.434796	-3.25182181	WDR72	WD repeat domain 72
210809_s_at	3.69e-16	5.35e-18	10.4603248	30.4244048	3.00304869	POSTN	periostin
208228_s_at	3.92e-16	5.70e-18	-10.4480287	30.3614785	-2.19669221	FGFR2	fibroblast growth factor receptor 2
225646_at	3.93e-16	5.73e-18	10.4470721	30.3565828	2.39575899	CTSC	cathepsin C
219134_at	3.93e-16	5.73e-18	10.447069	30.3565667	1.40767079	ADGRL4	adhesion G protein-coupled receptor L4
220769_s_at	3.96e-16	5.77e-18	-10.4457923	30.350033	-0.95203921	WDR78	WD repeat domain 78
242680_at	4.05e-16	5.91e-18	-10.4409747	30.3253775	-2.10426571	AVPR1A	arginine vasopressin receptor 1A
230281_at	4.11e-16	6.01e-18	-10.4377438	30.3088423	-1.53833878	C16orf46	chromosome 16 open reading frame 46
204225_at	4.13e-16	6.04e-18	-10.4368568	30.3043028	-0.9964282	HDAC4	histone deacetylase 4
231431_s_at	4.33e-16	6.34e-18	-10.427573	30.256789	-0.99982844	INAFM2	InaF motif containing 2
211945_s_at	4.37e-16	6.42e-18	10.4251689	30.2444852	0.54403056	ITGB1	integrin subunit beta 1
226315_at	4.41e-16	6.47e-18	-10.423496	30.2359228	-0.56699844	ZNF830	zinc finger protein 830
240292_x_at	4.50e-16	6.62e-18	-10.4190169	30.2129986	-0.80123575	ANKS1B	ankyrin repeat and sterile alpha motif domain containing 1B
240629_at	4.59e-16	6.76e-18	-10.415043	30.1926595	-1.04046943
203440_at	4.76e-16	7.02e-18	10.4077866	30.1555198	2.52013534	CDH2	cadherin 2
224324_at	4.76e-16	7.03e-18	-10.4076168	30.1546505	-0.86842041	MRO	maestro
223201_s_at	4.86e-16	7.18e-18	-10.4036078	30.1341316	-0.94275284	LOC101928589///TMEM164	uncharacterized LOC101928589///transmembrane protein 164
209641_s_at	4.89e-16	7.24e-18	10.401817	30.1249657	1.51344474	ABCC3	ATP binding cassette subfamily C member 3
204519_s_at	5.00e-16	7.41e-18	-10.3972759	30.1017229	-1.42007134	PLLP	plasmolipin
222171_s_at	5.05e-16	7.50e-18	-10.3950495	30.0903271	-1.87577953	PKNOX2	PBX/knotted 1 homeobox 2
216438_s_at	5.05e-16	7.51e-18	10.3948923	30.0895227	0.89546369	TMSB4X	thymosin beta 4, X-linked
205384_at	5.09e-16	7.57e-18	-10.3932246	30.0809863	-0.85405358	FXYD1	FXYD domain containing ion transport regulator 1
242064_at	5.14e-16	7.65e-18	-10.3913465	30.0713734	-1.24033956	SDK2	sidekick cell adhesion molecule 2
219700_at	5.17e-16	7.70e-18	10.3899324	30.0641354	1.56831003	PLXDC1	plexin domain containing 1
1555250_a_at	5.18e-16	7.74e-18	-10.389111	30.0599311	-0.69945082	CPEB3	cytoplasmic polyadenylation element binding protein 3
235166_at	5.21e-16	7.78e-18	-10.387962	30.05405	-1.09095551	ZNF148	zinc finger protein 148
235037_at	5.28e-16	7.90e-18	10.3850114	30.0389473	0.5764876	TMEM41A	transmembrane protein 41A
217127_at	5.33e-16	7.99e-18	-10.3828988	30.0281338	-1.49119741	CTH	cystathionine gamma-lyase
205485_at	5.56e-16	8.35e-18	10.3744554	29.9849156	2.36377553	RYR1	ryanodine receptor 1
210951_x_at	5.66e-16	8.50e-18	10.370873	29.9665781	1.4911844	RAB27A	RAB27A, member RAS oncogene family
204290_s_at	5.69e-16	8.56e-18	-10.3696329	29.9602305	-1.20544213	ALDH6A1	aldehyde dehydrogenase 6 family member A1
209293_x_at	5.72e-16	8.61e-18	-10.368533	29.9546005	-1.75407053	ID4	inhibitor of DNA binding 4, HLH protein
201749_at	5.77e-16	8.70e-18	10.3664147	29.9437573	0.93488164	ECE1	endothelin converting enzyme 1
218856_at	5.79e-16	8.74e-18	10.3655993	29.9395837	1.53493899	TNFRSF21	TNF receptor superfamily member 21
219029_at	5.95e-16	8.98e-18	-10.3602213	29.912055	-1.20614766	TMEM267	transmembrane protein 267
48031_r_at	5.99e-16	9.06e-18	-10.3586741	29.9041349	-0.8470513	FAXDC2	fatty acid hydroxylase domain containing 2
228916_at	6.07e-16	9.19e-18	-10.3558976	29.8899223	-0.59676053	CWF19L2	CWF19-like 2, cell cycle control (S. pombe)
1555122_at	6.08e-16	9.22e-18	-10.3553282	29.8870076	-0.65567753	ADGRA3	adhesion G protein-coupled receptor A3
229688_at	6.08e-16	9.23e-18	-10.3549835	29.8852433	-1.00774806	PRDM11	PR/SET domain 11
218711_s_at	6.12e-16	9.30e-18	-10.3536433	29.8783829	-2.04150419	SDPR	serum deprivation response
226961_at	6.23e-16	9.48e-18	10.349769	29.8585507	3.99752978	PRR15	proline rich 15
223673_at	6.47e-16	9.87e-18	-10.3421578	29.8195894	-0.52684108	RFX4	regulatory factor X4
217523_at	6.47e-16	9.87e-18	10.3420061	29.8188132	1.84294135	CD44	CD44 molecule (Indian blood group)
219132_at	6.69e-16	1.02e-17	-10.3354609	29.7853079	-1.06504269	PELI2	pellino E3 ubiquitin protein ligase family member 2
239822_at	6.79e-16	1.04e-17	-10.3321893	29.7685602	-0.43425586	LINC01354	long intergenic non-protein coding RNA 1354
233952_s_at	6.82e-16	1.04e-17	-10.3311241	29.7631073	-0.87780998	ZBTB21	zinc finger and BTB domain containing 21
1558552_s_at	6.96e-16	1.07e-17	-10.3271731	29.7428817	-1.12429758	PQLC2L	PQ loop repeat containing 2 like
234977_at	7.18e-16	1.10e-17	-10.3209897	29.7112282	-0.92739382	ZADH2	zinc binding alcohol dehydrogenase domain containing 2
206985_at	7.25e-16	1.11e-17	-10.3187479	29.699752	-0.73292303	HSD17B3	hydroxysteroid 17-beta dehydrogenase 3
215243_s_at	7.33e-16	1.13e-17	10.3164835	29.6881597	1.26741837	GJB3	gap junction protein beta 3
202912_at	7.48e-16	1.15e-17	10.3123172	29.6668318	2.03865928	ADM	adrenomedullin
1557965_at	7.83e-16	1.21e-17	-10.3033062	29.6207018	-0.86301335	MTERF4	mitochondrial transcription termination factor 4
239841_at	7.83e-16	1.21e-17	10.3030217	29.6192452	1.52327386
209435_s_at	7.87e-16	1.22e-17	10.3018678	29.6133381	0.72197498	ARHGEF2	Rho/Rac guanine nucleotide exchange factor 2
231779_at	7.93e-16	1.23e-17	10.3001429	29.6045074	1.43143639	IRAK2	interleukin 1 receptor associated kinase 2
228822_s_at	7.94e-16	1.23e-17	-10.2996769	29.6021218	-0.59572957	USP16	ubiquitin specific peptidase 16
226248_s_at	8.20e-16	1.27e-17	-10.2929509	29.567689	-1.84552461	KIAA1324	KIAA1324
63305_at	8.20e-16	1.27e-17	-10.292929	29.5675767	-1.66797238	PKNOX2	PBX/knotted 1 homeobox 2
1552321_a_at	8.24e-16	1.28e-17	-10.291774	29.5616641	-0.38903751	CCDC65	coiled-coil domain containing 65
212014_x_at	8.31e-16	1.29e-17	10.2899605	29.5523799	1.15005337	CD44	CD44 molecule (Indian blood group)
206214_at	8.33e-16	1.30e-17	-10.2892144	29.5485601	-1.64958335	PLA2G7	phospholipase A2 group VII
227827_at	8.53e-16	1.33e-17	-10.2843617	29.5237172	-1.76616058	SORBS2	sorbin and SH3 domain containing 2
212157_at	8.58e-16	1.34e-17	-10.2830297	29.5168977	-1.54370194	SDC2	syndecan 2
220955_x_at	8.63e-16	1.35e-17	-10.2817472	29.510332	-1.31890357	RAB23	RAB23, member RAS oncogene family
212604_at	8.68e-16	1.36e-17	-10.2802984	29.5029148	-0.92048963	MRPS31	mitochondrial ribosomal protein S31
213668_s_at	8.80e-16	1.38e-17	10.2775594	29.4888926	1.39292674	SOX4	SRY-box 4
229012_at	8.83e-16	1.39e-17	-10.276572	29.4838379	-0.71400307	C9orf24	chromosome 9 open reading frame 24
228667_at	8.91e-16	1.40e-17	-10.2747352	29.474434	-1.43512211	AGPAT4	1-acylglycerol-3-phosphate O-acyltransferase 4
205656_at	8.99e-16	1.41e-17	10.2727571	29.4643072	1.2519392	PCDH17	protocadherin 17
227055_at	9.00e-16	1.42e-17	10.2722197	29.4615559	2.69005864	METTL7B	methyltransferase like 7B
1553132_a_at	9.09e-16	1.43e-17	-10.2702357	29.4513986	-1.5525582	TC2N	tandem C2 domains, nuclear
221204_s_at	9.11e-16	1.44e-17	-10.2694267	29.4472573	-0.8672697	CRTAC1	cartilage acidic protein 1
1558706_a_at	9.17e-16	1.45e-17	-10.2680806	29.4403655	-1.63309955	ATOH8	atonal bHLH transcription factor 8
205954_at	9.26e-16	1.46e-17	10.2659979	29.429703	3.04552721	RXRG	retinoid X receptor gamma
236085_at	9.38e-16	1.49e-17	-10.263154	29.4151433	-1.86484865	CAPSL	calcyphosine like
221799_at	9.44e-16	1.50e-17	10.2618245	29.408337	0.58558684	CHPF2	chondroitin polymerizing factor 2
228863_at	9.70e-16	1.54e-17	10.2562219	29.3796539	1.22743821	PCDH17	protocadherin 17
230802_at	9.72e-16	1.54e-17	-10.2557359	29.3771653	-1.00687498	ARHGAP24	Rho GTPase activating protein 24
206737_at	9.87e-16	1.57e-17	-10.2525326	29.3607659	-0.54266112	WNT11	Wnt family member 11
242945_at	1.06e-15	1.69e-17	10.238538	29.2891175	2.28847606	FAM20A	family with sequence similarity 20 member A
235798_at	1.06e-15	1.69e-17	-10.238503	29.2889385	-1.22130883	TMEM170B	transmembrane protein 170B
1552665_at	1.06e-15	1.69e-17	-10.2378744	29.28572	-0.66186241	JMJD1C-AS1	JMJD1C antisense RNA 1
223393_s_at	1.08e-15	1.73e-17	-10.2333886	29.2627539	-1.24616572	TSHZ3	teashirt zinc finger homeobox 3
204433_s_at	1.09e-15	1.74e-17	-10.2329299	29.2604053	-0.70212637	SPATA2	spermatogenesis associated 2
227177_at	1.10e-15	1.76e-17	10.2304887	29.2479071	1.39788747	CORO2A	coronin 2A
206884_s_at	1.11e-15	1.79e-17	10.2274202	29.2321971	3.4564263	SCEL	sciellin
236691_at	1.12e-15	1.79e-17	-10.226797	29.2290066	-1.07871971
225550_at	1.14e-15	1.84e-17	-10.2218948	29.2039082	-0.63244861	CNST	consortin, connexin sorting protein
222581_at	1.15e-15	1.86e-17	10.2202915	29.1956995	1.32907811	XPR1	xenotropic and polytropic retrovirus receptor 1
226874_at	1.15e-15	1.86e-17	-10.2198681	29.1935317	-0.95186114	KLHL8	kelch like family member 8
214438_at	1.15e-15	1.86e-17	10.2197199	29.1927732	0.92510782	HLX	H2.0 like homeobox
221577_x_at	1.16e-15	1.87e-17	10.2188774	29.1884599	2.39277237	GDF15	growth differentiation factor 15
203148_s_at	1.17e-15	1.89e-17	10.2168595	29.1781285	1.53457052	TRIM14	tripartite motif containing 14
238552_at	1.17e-15	1.89e-17	-10.216295	29.1752381	-0.64372558
205164_at	1.18e-15	1.91e-17	-10.2148998	29.168095	-0.97388384	GCAT	glycine C-acetyltransferase
202436_s_at	1.21e-15	1.96e-17	10.2094167	29.1400226	2.82184307	CYP1B1	cytochrome P450 family 1 subfamily B member 1
239183_at	1.22e-15	1.98e-17	-10.2074091	29.1297438	-2.10035159	ANGPTL1	angiopoietin like 1
229371_at	1.24e-15	2.02e-17	-10.2041663	29.113141	-0.87237612	SLC20A2	solute carrier family 20 member 2
214930_at	1.27e-15	2.06e-17	-10.2000349	29.091989	-2.33187158	SLITRK5	SLIT and NTRK like family member 5
209179_s_at	1.28e-15	2.08e-17	10.1980042	29.0815921	0.60555263	MBOAT7	membrane bound O-acyltransferase domain containing 7
220172_at	1.28e-15	2.09e-17	-10.1970421	29.0766662	-0.95394095	DCAF17	DDB1 and CUL4 associated factor 17
235339_at	1.28e-15	2.09e-17	-10.1969425	29.0761563	-0.68867064	SETDB2	SET domain bifurcated 2
1555082_a_at	1.29e-15	2.10e-17	-10.1961729	29.0722161	-0.69884801	NEK11	NIMA related kinase 11
226545_at	1.33e-15	2.18e-17	10.1895477	29.0382959	1.80440472	CD109	CD109 molecule
240145_at	1.34e-15	2.19e-17	10.1880118	29.0304322	1.05747177	DGKH	diacylglycerol kinase eta
221883_at	1.34e-15	2.20e-17	-10.1875833	29.028238	-1.1116056	PKNOX1	PBX/knotted 1 homeobox 1
201416_at	1.35e-15	2.22e-17	10.1860885	29.0205849	1.44149702	SOX4	SRY-box 4
1569577_x_at	1.37e-15	2.25e-17	-10.1830123	29.004835	-1.41020951	LOC102724927	uncharacterized LOC102724927
238766_at	1.42e-15	2.33e-17	-10.176327	28.970607	-0.92228939
201169_s_at	1.51e-15	2.48e-17	10.1639984	28.9074855	1.62195004	BHLHE40	basic helix-loop-helix family member e40
240574_at	1.54e-15	2.55e-17	-10.1593548	28.8837104	-1.519104	DNAJC3-AS1	DNAJC3 antisense RNA 1 (head to head)
222390_at	1.55e-15	2.56e-17	-10.1581446	28.8775144	-0.37991426	WAC	WW domain containing adaptor with coiled-coil
206222_at	1.57e-15	2.60e-17	10.155006	28.8614449	1.31086413	TNFRSF10C	TNF receptor superfamily member 10c
207826_s_at	1.58e-15	2.62e-17	-10.1540932	28.8567712	-1.36581905	ID3	inhibitor of DNA binding 3, HLH protein
209514_s_at	1.59e-15	2.64e-17	10.1526777	28.8495239	1.43362742	RAB27A	RAB27A, member RAS oncogene family
206286_s_at	1.62e-15	2.69e-17	-10.1488212	28.829779	-0.79585123	TDGF1P3///TDGF1	teratocarcinoma-derived growth factor 1 pseudogene 3///teratocarcinoma-derived growth factor 1
238009_at	1.62e-15	2.69e-17	-10.148451	28.8278837	-1.05210722	SOX5	SRY-box 5
229073_at	1.67e-15	2.77e-17	-10.1430665	28.8003151	-1.88456223	PRTG	protogenin
204462_s_at	1.67e-15	2.78e-17	-10.1425854	28.7978518	-1.38168348	SLC16A2	solute carrier family 16 member 2
219743_at	1.68e-15	2.79e-17	10.1414032	28.7917992	2.33320604	HEY2	hes related family bHLH transcription factor with YRPW motif 2
235076_at	1.70e-15	2.83e-17	-10.1390399	28.7796994	-0.62490275	CALCOCO2	calcium binding and coiled-coil domain 2
243594_x_at	1.71e-15	2.85e-17	-10.1375822	28.7722358	-0.7058228	SPIRE2	spire type actin nucleation factor 2
203889_at	1.74e-15	2.91e-17	10.1333553	28.7505944	2.31543104	SCG5	secretogranin V
224048_at	1.77e-15	2.97e-17	-10.1297623	28.7321983	-0.89785605	USP44	ubiquitin specific peptidase 44
213816_s_at	1.83e-15	3.07e-17	10.1234463	28.6998612	1.72286943	MET	MET proto-oncogene, receptor tyrosine kinase
201288_at	1.84e-15	3.09e-17	10.1218272	28.691571	1.5078483	ARHGDIB	Rho GDP dissociation inhibitor beta
220928_s_at	1.86e-15	3.12e-17	-10.1202509	28.6835008	-0.49177377	PRDM16	PR/SET domain 16
229504_at	1.86e-15	3.13e-17	-10.1194977	28.6796443	-1.12277261	RAB23	RAB23, member RAS oncogene family
225831_at	1.88e-15	3.16e-17	10.1176493	28.6701807	0.4401227	LUZP1	leucine zipper protein 1
243172_at	1.89e-15	3.19e-17	10.1160234	28.6618561	1.79950286
226366_at	1.90e-15	3.21e-17	-10.1147616	28.6553961	-0.79027269	SHPRH	SNF2 histone linker PHD RING helicase
227439_at	1.91e-15	3.22e-17	-10.1140901	28.6519577	-1.04753514	ANKS1B	ankyrin repeat and sterile alpha motif domain containing 1B
227618_at	1.94e-15	3.28e-17	10.110585	28.6340121	1.7247028	NHSL2	NHS like 2
208636_at	1.94e-15	3.29e-17	10.1096879	28.6294192	1.29578584	ACTN1	actinin alpha 1
219328_at	1.94e-15	3.29e-17	-10.1096471	28.62921	-0.54283456	DDX31	DEAD-box helicase 31
227859_at	2.01e-15	3.40e-17	-10.1034892	28.5976825	-0.91372631	DNAJC27	DnaJ heat shock protein family (Hsp40) member C27
238007_at	2.04e-15	3.47e-17	-10.0997508	28.5785422	-0.83642636	ZNF271P	zinc finger protein 271, pseudogene
218858_at	2.05e-15	3.47e-17	-10.0993235	28.5763542	-2.11564083	DEPTOR	DEP domain containing MTOR-interacting protein
241981_at	2.06e-15	3.50e-17	10.0981419	28.5703045	2.70668446	FAM20A	family with sequence similarity 20 member A
213241_at	2.08e-15	3.53e-17	10.0960665	28.5596789	2.10692887	PLXNC1	plexin C1
227417_at	2.09e-15	3.56e-17	-10.0947103	28.5527351	-1.76686384	MARC2	mitochondrial amidoxime reducing component 2
239105_at	2.09e-15	3.57e-17	-10.0941256	28.5497415	-0.68424717
226030_at	2.14e-15	3.65e-17	-10.0896215	28.5266814	-1.11050622	ACADSB	acyl-CoA dehydrogenase, short/branched chain
226420_at	2.14e-15	3.67e-17	10.0889843	28.5234188	1.72334124	MECOM	MDS1 and EVI1 complex locus
230526_at	2.15e-15	3.69e-17	10.0879536	28.5181421	1.5472199	TNRC6C-AS1	TNRC6C antisense RNA 1
221016_s_at	2.15e-15	3.69e-17	-10.0877247	28.51697	-1.29379394	TCF7L1	transcription factor 7 like 1
204731_at	2.16e-15	3.71e-17	-10.0868679	28.5125834	-1.21902142	TGFBR3	transforming growth factor beta receptor 3
238646_at	2.17e-15	3.73e-17	-10.0857805	28.5070158	-1.31074306
205728_at	2.20e-15	3.78e-17	10.0831515	28.4935557	3.77520666	TENM1	teneurin transmembrane protein 1
208637_x_at	2.20e-15	3.78e-17	10.0830604	28.4930892	1.35240921	ACTN1	actinin alpha 1
225567_at	2.21e-15	3.80e-17	-10.0820471	28.4879014	-1.16886138	INAFM2	InaF motif containing 2
209047_at	2.26e-15	3.91e-17	10.076793	28.4610016	1.38497834	AQP1	aquaporin 1 (Colton blood group)
232404_at	2.27e-15	3.91e-17	10.0764888	28.4594441	1.16686219	SHROOM4	shroom family member 4
214255_at	2.31e-15	3.99e-17	10.0727124	28.4401094	0.96468976	ATP10A	ATPase phospholipid transporting 10A (putative)
217963_s_at	2.34e-15	4.05e-17	-10.069982	28.4261303	-0.77089898	BEX3	brain expressed X-linked 3
239741_at	2.36e-15	4.09e-17	-10.0678797	28.4153672	-1.23259472	PYGO1	pygopus family PHD finger 1
228285_at	2.37e-15	4.11e-17	-10.0671298	28.4115279	-2.56951845	TDRD9	tudor domain containing 9
240929_at	2.38e-15	4.13e-17	-10.0660229	28.4058604	-1.12828201	RBPMS-AS1	RBPMS antisense RNA 1
222495_at	2.42e-15	4.20e-17	-10.0625735	28.3882004	-0.59722031	TMEM167B	transmembrane protein 167B
203126_at	2.45e-15	4.26e-17	-10.0601196	28.3756373	-1.71196431	IMPA2	inositol monophosphatase 2
1554239_s_at	2.50e-15	4.35e-17	-10.0561194	28.355157	-0.53671701	ZADH2	zinc binding alcohol dehydrogenase domain containing 2
1553710_at	2.50e-15	4.35e-17	-10.0559853	28.3544707	-1.13298491	FAM218A	family with sequence similarity 218 member A
225147_at	2.51e-15	4.38e-17	-10.0546881	28.3478292	-0.9036138	CYTH3	cytohesin 3
212063_at	2.55e-15	4.46e-17	10.0510962	28.3294399	0.95503589	CD44	CD44 molecule (Indian blood group)
213082_s_at	2.59e-15	4.53e-17	-10.0482035	28.3146302	-0.8453773	SLC35D2	solute carrier family 35 member D2
208693_s_at	2.59e-15	4.53e-17	10.0480754	28.3139743	0.67739529	GARS	glycyl-tRNA synthetase
204724_s_at	2.59e-15	4.54e-17	-10.0478779	28.3129629	-2.88918539	COL9A3	collagen type IX alpha 3 chain
203059_s_at	2.61e-15	4.57e-17	-10.046386	28.3053249	-1.2736517	PAPSS2	3'-phosphoadenosine 5'-phosphosulfate synthase 2
204042_at	2.63e-15	4.61e-17	-10.0447466	28.2969318	-1.42861188	WASF3	WAS protein family member 3
203811_s_at	2.63e-15	4.63e-17	-10.0440908	28.2935741	-1.50106298	DNAJB4	DnaJ heat shock protein family (Hsp40) member B4
217889_s_at	2.63e-15	4.63e-17	-10.0439469	28.2928374	-1.25256794	CYBRD1	cytochrome b reductase 1
226117_at	2.68e-15	4.72e-17	-10.0400591	28.2729336	-0.93386027	TIFA	TRAF interacting protein with forkhead associated domain
204918_s_at	2.73e-15	4.81e-17	-10.0366803	28.2556353	-1.41860931	MLLT3	MLLT3, super elongation complex subunit
210944_s_at	2.75e-15	4.85e-17	10.0349431	28.2467412	1.51394687	CAPN3	calpain 3
221185_s_at	2.76e-15	4.87e-17	-10.0342861	28.2433775	-1.26037124	IQCG	IQ motif containing G
202435_s_at	2.78e-15	4.91e-17	10.0326856	28.2351837	2.68292839	CYP1B1	cytochrome P450 family 1 subfamily B member 1
228407_at	2.80e-15	4.96e-17	-10.0306791	28.2249111	-2.4022418	SCUBE3	signal peptide, CUB domain and EGF like domain containing 3
229640_x_at	2.82e-15	5.00e-17	-10.0289805	28.2162149	-0.63694403	LINC00621	long intergenic non-protein coding RNA 621
239752_at	2.83e-15	5.03e-17	-10.0280868	28.21164	-1.24848659	CECR2	CECR2, histone acetyl-lysine reader
201340_s_at	2.83e-15	5.03e-17	10.0279213	28.2107923	1.46094612	ENC1	ectodermal-neural cortex 1
1562639_at	2.85e-15	5.07e-17	-10.0262845	28.2024128	-0.83059116	KIF6	kinesin family member 6
225574_at	2.88e-15	5.13e-17	-10.0243532	28.1925254	-0.76039288	RWDD4	RWD domain containing 4
236150_at	2.88e-15	5.13e-17	-10.0242871	28.192187	-0.7523609	HYKK	hydroxylysine kinase
208358_s_at	2.88e-15	5.14e-17	-10.0237406	28.1893891	-1.1449417	UGT8	UDP glycosyltransferase 8
36936_at	2.91e-15	5.19e-17	10.0220852	28.1809143	0.61599676	TSTA3	tissue specific transplantation antigen P35B
210788_s_at	2.91e-15	5.21e-17	-10.0212306	28.1765389	-0.76558427	DHRS7	dehydrogenase/reductase 7
1556051_a_at	2.91e-15	5.21e-17	10.0210862	28.1757997	1.14647423	BICD1	BICD cargo adaptor 1
200736_s_at	2.97e-15	5.33e-17	10.0169583	28.1546671	0.79220159	GPX1	glutathione peroxidase 1
232146_at	3.04e-15	5.45e-17	-10.0126673	28.1326993	-0.82112283	NDUFC1	NADH:ubiquinone oxidoreductase subunit C1
225263_at	3.09e-15	5.54e-17	-10.0093953	28.115948	-0.59575357	HS6ST1	heparan sulfate 6-O-sulfotransferase 1
217165_x_at	3.10e-15	5.57e-17	-10.0084033	28.1108697	-1.59274873	MT1F	metallothionein 1F
244297_at	3.14e-15	5.65e-17	-10.0056555	28.0968024	-1.37260384	ANKRD18A	ankyrin repeat domain 18A
227394_at	3.14e-15	5.65e-17	-10.0054051	28.0955207	-1.84030487	NCAM1	neural cell adhesion molecule 1
209269_s_at	3.17e-15	5.72e-17	-10.0031967	28.0842147	-0.90550031	SYK	spleen associated tyrosine kinase
1559789_a_at	3.30e-15	5.95e-17	-9.9956124	28.0453878	-0.56379485	ZNF781	zinc finger protein 781
226899_at	3.39e-15	6.13e-17	9.9899832	28.0165704	1.41013916	UNC5B	unc-5 netrin receptor B
222722_at	3.40e-15	6.15e-17	-9.9892947	28.0130458	-2.39224725	OGN	osteoglycin
207452_s_at	3.40e-15	6.16e-17	-9.9889682	28.0113744	-0.56155019	CNTN5	contactin 5
201125_s_at	3.40e-15	6.16e-17	9.9888187	28.0106088	1.05120701	ITGB5	integrin subunit beta 5
223075_s_at	3.44e-15	6.23e-17	-9.9867909	28.0002279	-2.42040413	AIF1L	allograft inflammatory factor 1 like
217520_x_at	3.46e-15	6.27e-17	-9.9854894	27.9935651	-1.08675917	LOC101929232///PDCD6IPP2	uncharacterized LOC101929232///PDCD6IP pseudogene 2
205538_at	3.46e-15	6.28e-17	9.9850526	27.9913293	1.09187342	CORO2A	coronin 2A
200941_at	3.49e-15	6.35e-17	-9.9830809	27.9812353	-0.7455998	HSBP1	heat shock factor binding protein 1
200859_x_at	3.58e-15	6.51e-17	9.9782182	27.9563425	1.04988505	FLNA	filamin A
214702_at	3.58e-15	6.51e-17	9.9781342	27.955912	2.91223217	FN1	fibronectin 1
236468_at	3.59e-15	6.55e-17	-9.9771995	27.951127	-0.9998739	TMEM132B	transmembrane protein 132B
205032_at	3.67e-15	6.69e-17	9.9728996	27.9291155	1.18407555	ITGA2	integrin subunit alpha 2
202995_s_at	3.67e-15	6.71e-17	-9.9724025	27.9265707	-2.12929116	FBLN1	fibulin 1
220974_x_at	3.78e-15	6.91e-17	9.9666588	27.8971676	0.90453592	SFXN3	sideroflexin 3
206283_s_at	3.79e-15	6.94e-17	-9.9659199	27.8933852	-1.02263148	TAL1	TAL bHLH transcription factor 1, erythroid differentiation factor
209447_at	3.83e-15	7.02e-17	-9.9637213	27.8821307	-1.12595804	SYNE1	spectrin repeat containing nuclear envelope protein 1
203516_at	3.83e-15	7.02e-17	-9.9636443	27.8817362	-1.04037422	SNTA1	syntrophin alpha 1
225132_at	3.90e-15	7.16e-17	-9.9597515	27.861809	-0.77625189	FBXL3	F-box and leucine rich repeat protein 3
208951_at	3.92e-15	7.21e-17	-9.9586211	27.8560224	-0.78676777	ALDH7A1	aldehyde dehydrogenase 7 family member A1
1561761_x_at	3.94e-15	7.25e-17	-9.9574112	27.8498288	-0.43980401	LOC645513	septin 7 pseudogene
226822_at	3.95e-15	7.28e-17	-9.9566713	27.8460412	-1.04438349	STOX2	storkhead box 2
205082_s_at	3.97e-15	7.33e-17	-9.9554547	27.8398134	-1.53457603	AOX1	aldehyde oxidase 1
224570_s_at	3.99e-15	7.36e-17	-9.9546863	27.8358801	-0.60092443	IRF2BP2	interferon regulatory factor 2 binding protein 2
207168_s_at	4.01e-15	7.41e-17	9.9533478	27.8290282	0.48805064	H2AFY	H2A histone family member Y
243502_at	4.01e-15	7.42e-17	9.9529078	27.826776	1.39212309	GJC1	gap junction protein gamma 1
213422_s_at	4.06e-15	7.52e-17	9.9504573	27.8142317	1.38187177	MXRA8	matrix remodeling associated 8
235228_at	4.08e-15	7.56e-17	-9.9494287	27.8089666	-2.00017105	CCDC85A	coiled-coil domain containing 85A
229497_at	4.09e-15	7.58e-17	-9.9488019	27.805758	-1.12892687	ANKDD1A	ankyrin repeat and death domain containing 1A
238721_at	4.10e-15	7.61e-17	-9.9481375	27.8023569	-1.24136228	MDH1B	malate dehydrogenase 1B
201540_at	4.10e-15	7.61e-17	-9.9480096	27.8017021	-1.37440899	FHL1	four and a half LIM domains 1
226809_at	4.13e-15	7.68e-17	-9.9463167	27.7930364	-1.50772911	FAR2P3///FAR2P2	fatty acyl-CoA reductase 2 pseudogene 3///fatty acyl-CoA reductase 2 pseudogene 2
214030_at	4.13e-15	7.69e-17	-9.9460166	27.7915007	-1.21118029	CRYBG3	crystallin beta-gamma domain containing 3
221874_at	4.13e-15	7.71e-17	-9.9457089	27.7899252	-1.70307481	KIAA1324	KIAA1324
220581_at	4.14e-15	7.72e-17	-9.9453596	27.7881371	-0.94817133	CCDC170	coiled-coil domain containing 170
203854_at	4.16e-15	7.76e-17	9.9442746	27.7825833	1.81884134	CFI	complement factor I
225651_at	4.18e-15	7.82e-17	9.942871	27.7753983	0.70760977	UBE2E2	ubiquitin conjugating enzyme E2 E2
226717_at	4.22e-15	7.89e-17	-9.9410658	27.7661576	-0.73930374	LRTOMT	leucine rich transmembrane and O-methyltransferase domain containing
213746_s_at	4.23e-15	7.92e-17	9.9404842	27.7631808	1.15638187	FLNA	filamin A
244293_at	4.24e-15	7.95e-17	-9.9397633	27.7594909	-0.87709609	UQCRB	ubiquinol-cytochrome c reductase binding protein
243371_at	4.29e-15	8.04e-17	-9.9374755	27.74778	-1.0968839
209009_at	4.33e-15	8.14e-17	-9.9351956	27.7361096	-0.5458375	ESD	esterase D
223449_at	4.35e-15	8.17e-17	-9.934338	27.7317196	-0.7926037	SEMA6A	semaphorin 6A
204669_s_at	4.38e-15	8.25e-17	9.932556	27.7225979	1.21624904	RNF24	ring finger protein 24
212539_at	4.41e-15	8.30e-17	9.9312893	27.7161142	0.59265226	CHD1L	chromodomain helicase DNA binding protein 1 like
215903_s_at	4.43e-15	8.36e-17	9.9300077	27.7095541	0.64854952	MAST2	microtubule associated serine/threonine kinase 2
222869_s_at	4.45e-15	8.39e-17	-9.9292803	27.7058307	-0.97846825	ELAC1	elaC ribonuclease Z 1
231686_at	4.53e-15	8.56e-17	-9.9254752	27.6863533	-0.48210999	GATM	glycine amidinotransferase
209035_at	4.54e-15	8.59e-17	9.9247539	27.6826614	1.61904384	MDK	midkine (neurite growth-promoting factor 2)
206396_at	4.59e-15	8.69e-17	-9.9225404	27.6713313	-1.26950014	SLC1A1	solute carrier family 1 member 1
221676_s_at	4.65e-15	8.82e-17	9.9196688	27.6566324	1.43400571	CORO1C	coronin 1C
225991_at	4.79e-15	9.10e-17	9.9136784	27.6259706	0.62045853	TMEM41A	transmembrane protein 41A
213083_at	4.79e-15	9.10e-17	-9.9135956	27.6255463	-0.7577699	SLC35D2	solute carrier family 35 member D2
201240_s_at	4.88e-15	9.28e-17	-9.9098929	27.606594	-0.47440547	SPCS2	signal peptidase complex subunit 2
231178_at	4.96e-15	9.44e-17	-9.9065323	27.5893929	-0.77839058	SPATA4	spermatogenesis associated 4
225522_at	5.04e-15	9.59e-17	-9.9034898	27.5738204	-1.06114001	AAK1	AP2 associated kinase 1
206457_s_at	5.06e-15	9.64e-17	-9.9024996	27.5687523	-3.94875906	DIO1	deiodinase, iodothyronine type I
243413_at	5.06e-15	9.65e-17	-9.9023218	27.5678418	-1.3929248	TTC30B	tetratricopeptide repeat domain 30B
218386_x_at	5.06e-15	9.66e-17	-9.902103	27.5667222	-0.59769244	USP16	ubiquitin specific peptidase 16
236282_at	5.16e-15	9.87e-17	-9.8979793	27.5456158	-0.60127107	LOC101927420	uncharacterized LOC101927420
206931_at	5.34e-15	1.02e-16	-9.8911524	27.5106734	-0.67552273	ZNF141	zinc finger protein 141
202877_s_at	5.34e-15	1.02e-16	9.891053	27.5101649	0.86302291	CD93	CD93 molecule
239242_at	5.35e-15	1.02e-16	-9.8907691	27.5087116	-0.92236502	SLC25A5-AS1	SLC25A5 antisense RNA 1
202205_at	5.37e-15	1.03e-16	9.8898636	27.5040774	0.80235253	VASP	vasodilator-stimulated phosphoprotein
214752_x_at	5.37e-15	1.03e-16	9.8894678	27.5020516	1.06252384	FLNA	filamin A
221522_at	5.40e-15	1.04e-16	-9.888082	27.4949586	-0.58558813	ANKRD27	ankyrin repeat domain 27
223604_at	5.43e-15	1.05e-16	-9.8868929	27.4888725	-0.80077613	GARNL3	GTPase activating Rap/RanGAP domain like 3
201197_at	5.44e-15	1.05e-16	-9.886581	27.4872762	-0.622194	AMD1	adenosylmethionine decarboxylase 1
205713_s_at	5.47e-15	1.05e-16	9.8852424	27.4804251	2.42924851	COMP	cartilage oligomeric matrix protein
240122_at	5.51e-15	1.06e-16	-9.8835997	27.4720177	-0.77255514	DIRAS2	DIRAS family GTPase 2
235134_at	5.51e-15	1.06e-16	-9.8835973	27.4720052	-1.46728563
222165_x_at	5.55e-15	1.07e-16	9.8819369	27.4635071	0.65331893	C9orf16	chromosome 9 open reading frame 16
227706_at	5.66e-15	1.10e-16	-9.8777833	27.4422488	-0.59616043	SPIRE2	spire type actin nucleation factor 2
55093_at	5.67e-15	1.10e-16	9.8773452	27.4400063	0.55180253	CHPF2	chondroitin polymerizing factor 2
232056_at	5.74e-15	1.11e-16	9.8748526	27.4272494	3.43286688	SCEL	sciellin
243501_at	5.74e-15	1.11e-16	-9.8747598	27.4267742	-1.10574469	ATP5F1	ATP synthase, H+ transporting, mitochondrial Fo complex subunit B1
230273_at	5.76e-15	1.12e-16	-9.8737744	27.4217311	-0.49021556	CFAP206	cilia and flagella associated protein 206
219630_at	5.81e-15	1.13e-16	9.872025	27.4127776	3.00263432	PDZK1IP1	PDZK1 interacting protein 1
224325_at	5.82e-15	1.13e-16	-9.8715235	27.4102109	-1.34820833	MIR4683///FZD8	microRNA 4683///frizzled class receptor 8
1558703_at	5.83e-15	1.14e-16	-9.8709347	27.4071976	-0.81709684	SLC46A1	solute carrier family 46 member 1
235386_at	5.90e-15	1.15e-16	-9.8684166	27.3943099	-0.83131552
227461_at	5.90e-15	1.15e-16	-9.8683567	27.3940033	-1.30717221	STON2	stonin 2
215363_x_at	6.07e-15	1.19e-16	9.862637	27.3647309	1.35968225	FOLH1B///FOLH1	folate hydrolase 1B///folate hydrolase (prostate-specific membrane antigen) 1
1552496_a_at	6.24e-15	1.22e-16	-9.8571771	27.336788	-1.16157233	COBL	cordon-bleu WH2 repeat protein
243017_at	6.39e-15	1.25e-16	-9.8524243	27.3124648	-0.76440342	USP27X-AS1	USP27X antisense RNA 1 (head to head)
212745_s_at	6.50e-15	1.27e-16	-9.8487171	27.2934924	-0.97310772	BBS4	Bardet-Biedl syndrome 4
233850_s_at	6.52e-15	1.28e-16	-9.8479447	27.2895398	-0.95077941	EBF4	early B-cell factor 4
239297_at	6.55e-15	1.29e-16	-9.8469394	27.284395	-2.03906357	LOC101927137///KIAA1456	uncharacterized LOC101927137///KIAA1456
231771_at	6.70e-15	1.32e-16	-9.8424383	27.2613604	-2.58696564	GJB6	gap junction protein beta 6
44040_at	6.70e-15	1.32e-16	9.8421407	27.2598375	0.81200426	LOC101927826///FBXO41	uncharacterized LOC101927826///F-box protein 41
1554060_s_at	6.84e-15	1.35e-16	-9.8381569	27.2394505	-0.7807223	SETMAR	SET domain and mariner transposase fusion gene
201809_s_at	6.86e-15	1.35e-16	9.8373314	27.2352259	1.10628068	ENG	endoglin
204781_s_at	6.95e-15	1.37e-16	9.8346205	27.2213531	1.55682713	FAS	Fas cell surface death receptor
231240_at	7.09e-15	1.40e-16	-9.8305246	27.2003929	-2.37081648	DIO2	deiodinase, iodothyronine, type II
232276_at	7.14e-15	1.41e-16	-9.8291254	27.1932328	-0.89154318	HS6ST3	heparan sulfate 6-O-sulfotransferase 3
209043_at	7.19e-15	1.42e-16	9.8276398	27.1856305	0.65899182	PAPSS1	3'-phosphoadenosine 5'-phosphosulfate synthase 1
212843_at	7.22e-15	1.43e-16	-9.8266103	27.1803627	-2.31842847	NCAM1	neural cell adhesion molecule 1
207232_s_at	7.25e-15	1.44e-16	-9.8256117	27.1752523	-0.78919684	DZIP3	DAZ interacting zinc finger protein 3
218127_at	7.32e-15	1.45e-16	-9.8236473	27.1652003	-0.61657817	NFYB	nuclear transcription factor Y subunit beta
1558541_at	7.39e-15	1.47e-16	-9.8215395	27.1544143	-0.92882436	LOC101927137///KIAA1456	uncharacterized LOC101927137///KIAA1456
213488_at	7.47e-15	1.48e-16	-9.8194139	27.143537	-0.84537216	SNED1	sushi, nidogen and EGF like domains 1
1553589_a_at	7.54e-15	1.50e-16	9.8172751	27.1325926	2.71473492	PDZK1IP1	PDZK1 interacting protein 1
202677_at	7.64e-15	1.52e-16	9.8147311	27.119575	0.74008928	RASA1	RAS p21 protein activator 1
204151_x_at	7.64e-15	1.52e-16	-9.8145039	27.1184124	-1.64255976	AKR1C1	aldo-keto reductase family 1 member C1
239435_x_at	7.78e-15	1.55e-16	9.8107667	27.0992893	0.55173669	SHROOM1	shroom family member 1
218573_at	7.83e-15	1.56e-16	-9.8094339	27.0924693	-0.77781217	MAGEH1	MAGE family member H1
236026_at	8.08e-15	1.61e-16	-9.803053	27.0598191	-0.93321193	GPATCH2	G-patch domain containing 2
204450_x_at	8.12e-15	1.62e-16	-9.8021099	27.0549933	-0.67859915	APOA1	apolipoprotein A1
225647_s_at	8.17e-15	1.63e-16	9.8006992	27.047775	2.11511828	CTSC	cathepsin C
230900_at	8.24e-15	1.65e-16	-9.7989004	27.0385707	-1.3567817	CCDC110	coiled-coil domain containing 110
1552440_at	8.25e-15	1.65e-16	-9.7984534	27.0362838	-0.51470378	GPR182	G protein-coupled receptor 182
218844_at	8.29e-15	1.66e-16	-9.7973317	27.030544	-1.02598278	ACSF2	acyl-CoA synthetase family member 2
230537_at	8.30e-15	1.67e-16	9.7967764	27.027703	0.94288708
222807_at	8.33e-15	1.68e-16	-9.7958666	27.0230476	-0.50934714	EMSY	EMSY, BRCA2 interacting transcriptional repressor
231311_at	8.33e-15	1.68e-16	9.795768	27.0225434	1.30123293
224859_at	8.35e-15	1.68e-16	9.7952784	27.0200379	0.70146288	CD276	CD276 molecule
1555846_a_at	8.44e-15	1.70e-16	-9.792882	27.0077764	-0.59363998
243102_at	8.49e-15	1.71e-16	-9.7915799	27.001114	-0.45044141
219317_at	8.51e-15	1.72e-16	-9.7909855	26.9980729	-1.10755544	POLI	DNA polymerase iota
228302_x_at	8.52e-15	1.72e-16	9.790556	26.9958751	2.19149917	CAMK2N1	calcium/calmodulin dependent protein kinase II inhibitor 1
242874_at	8.64e-15	1.75e-16	-9.7876518	26.9810156	-1.20315199
230230_at	8.74e-15	1.77e-16	-9.7852957	26.9689609	-1.25758114	PTPN4	protein tyrosine phosphatase, non-receptor type 4
235952_at	8.78e-15	1.78e-16	9.784353	26.9641375	1.06316315	DGKH	diacylglycerol kinase eta
215691_x_at	8.81e-15	1.79e-16	-9.7833582	26.9590476	-0.89544261	HSPB11	heat shock protein family B (small) member 11
238491_at	8.91e-15	1.81e-16	-9.7811204	26.9475981	-0.9553053	TAF1A-AS1	TAF1A antisense RNA 1
1558077_s_at	8.96e-15	1.82e-16	-9.7799333	26.9415242	-1.30907953	MDH1B	malate dehydrogenase 1B
225532_at	9.09e-15	1.85e-16	-9.7769042	26.9260264	-0.70011722	CABLES1	Cdk5 and Abl enzyme substrate 1
219046_s_at	9.15e-15	1.86e-16	-9.7754637	26.9186562	-1.10189419	PKNOX2	PBX/knotted 1 homeobox 2
213308_at	9.26e-15	1.89e-16	-9.7728846	26.9054608	-1.87667648	SHANK2	SH3 and multiple ankyrin repeat domains 2
205558_at	9.30e-15	1.90e-16	-9.7719372	26.900614	-0.41404058	TRAF6	TNF receptor associated factor 6
1553725_s_at	9.56e-15	1.95e-16	-9.7664278	26.8724265	-0.99028156	ZNF644	zinc finger protein 644
226372_at	9.57e-15	1.96e-16	9.7660505	26.8704965	1.22153724	CHST11	carbohydrate (chondroitin 4) sulfotransferase 11
204466_s_at	9.63e-15	1.97e-16	-9.7646246	26.8632016	-1.0547317	SNCA	synuclein alpha
242255_at	1.00e-14	2.06e-16	-9.756373	26.8209861	-0.7937388	WDR37	WD repeat domain 37
209242_at	1.00e-14	2.06e-16	-9.7563094	26.8206607	-2.13035672	PEG3	paternally expressed 3
232101_s_at	1.01e-14	2.07e-16	-9.7548546	26.8132182	-0.68441972	PIGN	phosphatidylinositol glycan anchor biosynthesis class N
221701_s_at	1.01e-14	2.08e-16	9.7545677	26.8117503	0.78974692	STRA6	stimulated by retinoic acid 6
233882_s_at	1.02e-14	2.10e-16	-9.7522029	26.7996526	-1.46626904	SEMA6D	semaphorin 6D
203477_at	1.03e-14	2.11e-16	9.7511239	26.7941324	1.43209973	COL15A1	collagen type XV alpha 1 chain
212715_s_at	1.04e-14	2.13e-16	-9.74958	26.7862343	-0.92923798	MICAL3	microtubule associated monooxygenase, calponin and LIM domain containing 3
203749_s_at	1.04e-14	2.14e-16	9.7484952	26.7806847	0.67499442	RARA	retinoic acid receptor alpha
236660_at	1.04e-14	2.14e-16	-9.7482792	26.7795798	-1.47013565
204784_s_at	1.05e-14	2.17e-16	-9.7458405	26.7671041	-1.19194795	MLF1	myeloid leukemia factor 1
214958_s_at	1.05e-14	2.17e-16	9.7457596	26.7666903	0.96937424	TMC6	transmembrane channel like 6
212801_at	1.06e-14	2.19e-16	9.7441096	26.7582494	0.93097111	MIR1178///CIT	microRNA 1178///citron rho-interacting serine/threonine kinase
219039_at	1.07e-14	2.21e-16	9.7428617	26.7518655	0.48307404	SEMA4C	semaphorin 4C
212977_at	1.07e-14	2.21e-16	-9.7424199	26.7496057	-1.33496231	ACKR3	atypical chemokine receptor 3
227388_at	1.07e-14	2.23e-16	-9.7409647	26.7421615	-0.83689189	TUSC1	tumor suppressor candidate 1
239665_at	1.08e-14	2.23e-16	-9.7406669	26.740638	-0.87419452	LOC441179	uncharacterized LOC441179
230519_at	1.08e-14	2.23e-16	-9.7405756	26.7401708	-0.67860986	FAM124A	family with sequence similarity 124 member A
232344_at	1.09e-14	2.26e-16	9.7382225	26.7281334	1.45168126
1553711_a_at	1.10e-14	2.29e-16	-9.7358232	26.7158596	-0.82123637	FAM218A	family with sequence similarity 218 member A
201346_at	1.10e-14	2.29e-16	-9.7353881	26.7136343	-0.73251101	ADIPOR2	adiponectin receptor 2
205860_x_at	1.11e-14	2.32e-16	9.7333841	26.7033829	1.29318763	FOLH1B///FOLH1	folate hydrolase 1B///folate hydrolase (prostate-specific membrane antigen) 1
227637_at	1.13e-14	2.35e-16	-9.7308852	26.6905998	-0.53212997	TFCP2	transcription factor CP2
201667_at	1.13e-14	2.36e-16	-9.7294213	26.6831115	-0.72602208	GJA1	gap junction protein alpha 1
227359_at	1.13e-14	2.37e-16	-9.7293353	26.6826717	-1.12767145	OSCP1	organic solute carrier partner 1
204490_s_at	1.14e-14	2.38e-16	9.7284502	26.6781441	1.08601028	CD44	CD44 molecule (Indian blood group)
243837_x_at	1.15e-14	2.41e-16	9.7258805	26.6649994	0.75804694
213685_at	1.16e-14	2.42e-16	-9.7248556	26.6597567	-0.65932315	TCEB3-AS1	TCEB3 antisense RNA 1
232226_at	1.16e-14	2.43e-16	-9.7240339	26.6555536	-1.15487103	LRRC4C	leucine rich repeat containing 4C
211682_x_at	1.17e-14	2.45e-16	-9.722912	26.6498149	-1.04412939	UGT2B28	UDP glucuronosyltransferase family 2 member B28
205752_s_at	1.20e-14	2.51e-16	-9.7175249	26.6222593	-0.55376902	GSTM5	glutathione S-transferase mu 5
230468_s_at	1.21e-14	2.54e-16	-9.715908	26.6139887	-0.70218601	C1orf56	chromosome 1 open reading frame 56
216221_s_at	1.23e-14	2.59e-16	-9.7119889	26.5939429	-0.51870433	PUM2	pumilio RNA binding family member 2
229107_at	1.23e-14	2.60e-16	-9.7112486	26.5901563	-0.99573693
1556667_at	1.24e-14	2.62e-16	-9.7096251	26.5818522	-1.3263665	FTCDNL1	formiminotransferase cyclodeaminase N-terminal like
221830_at	1.25e-14	2.64e-16	9.7078145	26.5725911	0.75986423	RAP2A	RAP2A, member of RAS oncogene family
204304_s_at	1.26e-14	2.67e-16	-9.7062966	26.5648277	-2.7527017	PROM1	prominin 1
239340_at	1.28e-14	2.71e-16	-9.7028032	26.5469599	-1.27645581	ZNF536	zinc finger protein 536
224190_x_at	1.30e-14	2.74e-16	9.700826	26.536847	1.31748077	NOD1	nucleotide binding oligomerization domain containing 1
203722_at	1.31e-14	2.77e-16	-9.6990755	26.5278936	-0.85078632	ALDH4A1	aldehyde dehydrogenase 4 family member A1
230243_at	1.32e-14	2.79e-16	-9.6975742	26.5202152	-0.87541782	TRMT10A	tRNA methyltransferase 10A
203382_s_at	1.32e-14	2.80e-16	9.697039	26.5174777	2.34121571	APOE	apolipoprotein E
244340_x_at	1.32e-14	2.81e-16	9.6962638	26.513513	1.34175822
242477_at	1.33e-14	2.82e-16	9.6952569	26.5083634	0.94940511	TTC39B	tetratricopeptide repeat domain 39B
219778_at	1.34e-14	2.85e-16	-9.6933473	26.4985968	-1.78225173	ZFPM2	zinc finger protein, FOG family member 2
219806_s_at	1.37e-14	2.92e-16	-9.6890036	26.4763814	-0.77660173	SMCO4	single-pass membrane protein with coiled-coil domains 4
1556706_at	1.37e-14	2.92e-16	-9.6889481	26.4760973	-0.94409114
230750_at	1.38e-14	2.93e-16	-9.6879175	26.4708264	-0.73365389	BAG2	BCL2 associated athanogene 2
223339_at	1.38e-14	2.95e-16	-9.686998	26.4661241	-0.90478148	ATPIF1	ATPase inhibitory factor 1
217546_at	1.45e-14	3.10e-16	-9.6769308	26.4146382	-2.13762932	MT1M	metallothionein 1M
219325_s_at	1.46e-14	3.12e-16	-9.6761492	26.4106412	-0.86086078	ELAC1	elaC ribonuclease Z 1
242224_at	1.47e-14	3.15e-16	-9.6742866	26.401116	-1.0035459	GPATCH2	G-patch domain containing 2
206600_s_at	1.48e-14	3.16e-16	-9.6732757	26.395946	-1.01057474	SLC16A5	solute carrier family 16 member 5
204401_at	1.51e-14	3.24e-16	9.6686519	26.3723006	1.95979743	KCNN4	potassium calcium-activated channel subfamily N member 4
203370_s_at	1.52e-14	3.26e-16	9.6672082	26.3649176	1.03452222	PDLIM7	PDZ and LIM domain 7
1552711_a_at	1.53e-14	3.27e-16	-9.666726	26.3624516	-1.03502696	CYB5D1	cytochrome b5 domain containing 1
213590_at	1.54e-14	3.31e-16	-9.6644042	26.3505786	-0.61369803	SLC16A5	solute carrier family 16 member 5
203638_s_at	1.54e-14	3.31e-16	-9.6642324	26.3497002	-2.13267427	FGFR2	fibroblast growth factor receptor 2
210602_s_at	1.57e-14	3.37e-16	9.6609977	26.3331588	1.22738877	CDH6	cadherin 6
201645_at	1.57e-14	3.39e-16	9.6601501	26.3288249	3.06874682	TNC	tenascin C
1554588_a_at	1.58e-14	3.41e-16	-9.6586238	26.3210198	-1.32333236	TTC30B	tetratricopeptide repeat domain 30B
226546_at	1.64e-14	3.53e-16	-9.6521835	26.2880874	-1.00975103	LOC100506844	uncharacterized LOC100506844
241699_at	1.66e-14	3.59e-16	-9.6486714	26.2701287	-0.83347118
213307_at	1.66e-14	3.59e-16	-9.6485824	26.2696734	-1.4600794	SHANK2	SH3 and multiple ankyrin repeat domains 2
224669_at	1.72e-14	3.72e-16	-9.6421407	26.2367359	-0.49446899	SYS1	Sys1 golgi trafficking protein
1562738_a_at	1.72e-14	3.72e-16	-9.6418242	26.2351177	-1.18078466	USP3-AS1	USP3 antisense RNA 1
217874_at	1.72e-14	3.74e-16	-9.6411635	26.2317392	-0.65670453	SUCLG1	succinate-CoA ligase alpha subunit
214204_at	1.73e-14	3.76e-16	-9.6399493	26.2255311	-0.93024819	PACRG	PARK2 coregulated
204278_s_at	1.74e-14	3.77e-16	-9.6392113	26.2217577	-1.03148979	EBAG9	estrogen receptor binding site associated, antigen, 9
222759_at	1.74e-14	3.78e-16	-9.6389965	26.2206593	-0.75672309	KMT5B	lysine methyltransferase 5B
227826_s_at	1.77e-14	3.85e-16	-9.635391	26.2022245	-1.61694093	SORBS2	sorbin and SH3 domain containing 2
205659_at	1.78e-14	3.88e-16	9.6340554	26.1953955	1.96839864	HDAC9	histone deacetylase 9
227978_s_at	1.82e-14	3.96e-16	-9.6297345	26.1733037	-1.0199694	ZADH2	zinc binding alcohol dehydrogenase domain containing 2
1568876_a_at	1.82e-14	3.97e-16	-9.6293311	26.1712411	-1.87060874
203824_at	1.86e-14	4.05e-16	-9.6254077	26.1511815	-1.44636795	TSPAN8	tetraspanin 8
205054_at	1.88e-14	4.10e-16	-9.6229378	26.1385539	-2.49345088	NEB	nebulin
211965_at	1.89e-14	4.13e-16	9.6219482	26.1334947	1.38943068	ZFP36L1	ZFP36 ring finger protein like 1
231077_at	1.89e-14	4.13e-16	-9.6218228	26.1328536	-1.00999478	CFAP126	cilia and flagella associated protein 126
212364_at	1.89e-14	4.13e-16	9.6215499	26.1314582	1.04578273	MYO1B	myosin IB
32137_at	1.93e-14	4.22e-16	9.6177425	26.1119931	0.72692423	JAG2	jagged 2
230836_at	1.93e-14	4.22e-16	9.6176068	26.1112991	1.71772787	ST8SIA4	ST8 alpha-N-acetyl-neuraminide alpha-2,8-sialyltransferase 4
225710_at	1.95e-14	4.29e-16	9.6145853	26.0958521	1.35614188	GNB4	G protein subunit beta 4
203058_s_at	1.96e-14	4.31e-16	-9.6134434	26.0900144	-2.03232116	PAPSS2	3'-phosphoadenosine 5'-phosphosulfate synthase 2
235759_at	1.98e-14	4.36e-16	-9.6114844	26.0799993	-1.91218552
225566_at	1.99e-14	4.37e-16	9.6108172	26.0765884	1.11959853	NRP2	neuropilin 2
225979_at	2.01e-14	4.43e-16	9.608348	26.0639657	0.68033186	PLEKHG2	pleckstrin homology and RhoGEF domain containing G2
213591_at	2.03e-14	4.48e-16	-9.6060982	26.0524642	-0.82990138	ALDH7A1	aldehyde dehydrogenase 7 family member A1
212455_at	2.05e-14	4.51e-16	-9.6048416	26.0460404	-0.44324227	YTHDC1	YTH domain containing 1
232304_at	2.08e-14	4.59e-16	9.6012205	26.0275292	2.20338396	PELI1	pellino E3 ubiquitin protein ligase 1
228448_at	2.11e-14	4.66e-16	-9.5983182	26.0126932	-0.81325605	MAP6	microtubule associated protein 6
228386_s_at	2.12e-14	4.68e-16	-9.5976001	26.0090222	-0.79317929	DDX59	DEAD-box helicase 59
228956_at	2.12e-14	4.68e-16	-9.5975715	26.0088759	-1.96192363	UGT8	UDP glycosyltransferase 8
222195_s_at	2.12e-14	4.70e-16	-9.5968889	26.0053867	-0.49355336	TRMO	tRNA methyltransferase O
217452_s_at	2.12e-14	4.70e-16	-9.5966824	26.0043314	-1.12967165	B3GALT2	beta-1,3-galactosyltransferase 2
219048_at	2.13e-14	4.72e-16	-9.5960515	26.0011062	-0.81173455	PIGN	phosphatidylinositol glycan anchor biosynthesis class N
222876_s_at	2.16e-14	4.79e-16	9.593338	25.9872356	1.09564746	ADAP2	ArfGAP with dual PH domains 2
205782_at	2.18e-14	4.85e-16	-9.5908549	25.9745424	-0.91930971	FGF7	fibroblast growth factor 7
225096_at	2.18e-14	4.85e-16	-9.590766	25.9740884	-0.75288129	COPRS	coordinator of PRMT5 and differentiation stimulator
202729_s_at	2.18e-14	4.85e-16	9.5905765	25.9731194	1.85623949	LTBP1	latent transforming growth factor beta binding protein 1
207971_s_at	2.21e-14	4.91e-16	-9.588247	25.961212	-0.76369686	CEP68	centrosomal protein 68
225893_at	2.23e-14	4.97e-16	-9.5861988	25.9507426	-0.6395883	RC3H1	ring finger and CCCH-type domains 1
204165_at	2.25e-14	5.02e-16	9.5841386	25.9402119	0.96890394	WASF1	WAS protein family member 1
1558256_at	2.28e-14	5.08e-16	-9.5818163	25.9283419	-0.85410321	LINC00662	long intergenic non-protein coding RNA 662
202193_at	2.32e-14	5.18e-16	-9.5780859	25.9092745	-1.02180985	LIMK2	LIM domain kinase 2
226775_at	2.32e-14	5.18e-16	-9.5778789	25.9082166	-0.91548205	ENY2	ENY2, transcription and export complex 2 subunit
228754_at	2.32e-14	5.20e-16	9.5773093	25.9053051	1.14870166	SLC6A6	solute carrier family 6 member 6
201089_at	2.34e-14	5.23e-16	9.5760268	25.8987504	0.73321924	ATP6V1B2	ATPase H+ transporting V1 subunit B2
1553430_a_at	2.35e-14	5.26e-16	-9.5749771	25.8933849	-0.73129809	EDARADD	EDAR associated death domain
222450_at	2.36e-14	5.29e-16	9.5739487	25.8881286	1.26061902	PMEPA1	prostate transmembrane protein, androgen induced 1
204037_at	2.37e-14	5.32e-16	-9.5729548	25.883049	-1.19892528	LPAR1	lysophosphatidic acid receptor 1
225388_at	2.41e-14	5.41e-16	-9.5695444	25.8656181	-1.26348311	TSPAN5	tetraspanin 5
227566_at	2.42e-14	5.43e-16	9.5688052	25.8618403	2.84541634	LOC102725271///NTM	neurotrimin-like///neurotrimin
204256_at	2.44e-14	5.49e-16	9.5668307	25.8517486	1.51940116	ELOVL6	ELOVL fatty acid elongase 6
231773_at	2.47e-14	5.56e-16	-9.5642684	25.8386532	-1.95483168	ANGPTL1	angiopoietin like 1
210692_s_at	2.48e-14	5.59e-16	-9.5633831	25.8341286	-1.38728773	SLC43A3	solute carrier family 43 member 3
226833_at	2.52e-14	5.67e-16	-9.5605062	25.8194255	-1.0348604	CYB5D1	cytochrome b5 domain containing 1
235162_at	2.52e-14	5.69e-16	-9.5598457	25.8160501	-0.48298137	MDM4	MDM4, p53 regulator
230146_s_at	2.52e-14	5.69e-16	-9.5597549	25.8155861	-0.73748841	NCS1	neuronal calcium sensor 1
201239_s_at	2.53e-14	5.72e-16	-9.5588096	25.8107547	-0.67471527	SPCS2	signal peptidase complex subunit 2
230575_at	2.55e-14	5.76e-16	-9.557404	25.8035714	-0.69387518	MSRB2	methionine sulfoxide reductase B2
226230_at	2.55e-14	5.77e-16	-9.5571713	25.8023823	-0.69872996	PPP4R3B	protein phosphatase 4 regulatory subunit 3B
225171_at	2.55e-14	5.78e-16	9.5568044	25.8005073	0.73726055	ARHGAP18	Rho GTPase activating protein 18
226446_at	2.55e-14	5.79e-16	9.5565445	25.7991791	1.18026732	HES6	hes family bHLH transcription factor 6
229568_at	2.57e-14	5.84e-16	-9.5547857	25.7901908	-1.25524688	MOB3B	MOB kinase activator 3B
213386_at	2.61e-14	5.92e-16	-9.5522755	25.7773622	-1.25842241	TMEM246	transmembrane protein 246
206648_at	2.62e-14	5.95e-16	-9.5513225	25.7724919	-1.02011868	ZNF571	zinc finger protein 571
226146_at	2.62e-14	5.97e-16	-9.5506029	25.7688145	-0.80772862	HEIH	hepatocellular carcinoma up-regulated EZH2-associated long non-coding RNA
228381_at	2.62e-14	5.97e-16	-9.5505381	25.7684836	-1.20493078	ATF7IP2	activating transcription factor 7 interacting protein 2
211833_s_at	2.64e-14	6.01e-16	9.5493941	25.7626371	0.95407828	BAX	BCL2 associated X, apoptosis regulator
235706_at	2.66e-14	6.08e-16	9.5471811	25.7513286	1.12690688	CPM	carboxypeptidase M
209395_at	2.68e-14	6.11e-16	9.5461758	25.746191	4.30640029	CHI3L1	chitinase 3 like 1
204780_s_at	2.69e-14	6.14e-16	9.5451172	25.7407813	1.58969824	FAS	Fas cell surface death receptor
204288_s_at	2.69e-14	6.14e-16	-9.5451087	25.7407381	-2.31509883	SORBS2	sorbin and SH3 domain containing 2
207702_s_at	2.71e-14	6.20e-16	-9.543296	25.7314748	-0.96865437	MAGI2	membrane associated guanylate kinase, WW and PDZ domain containing 2
230376_at	2.75e-14	6.29e-16	-9.5404612	25.716989	-0.68436549	GTF2A2	general transcription factor IIA subunit 2
203960_s_at	2.77e-14	6.35e-16	-9.5386188	25.7075742	-1.05792668	HSPB11	heat shock protein family B (small) member 11
203710_at	2.79e-14	6.41e-16	-9.5368746	25.6986615	-1.41174449	ITPR1	inositol 1,4,5-trisphosphate receptor type 1
210137_s_at	2.82e-14	6.47e-16	-9.5351884	25.6900452	-0.66076327	DCTD	dCMP deaminase
223352_s_at	2.84e-14	6.52e-16	-9.5335657	25.6817535	-0.74046615	C17orf80	chromosome 17 open reading frame 80
214014_at	2.86e-14	6.57e-16	-9.5322514	25.6750379	-0.78056152	CDC42EP2	CDC42 effector protein 2
205481_at	2.88e-14	6.62e-16	9.5305046	25.666112	1.62953255	ADORA1	adenosine A1 receptor
210168_at	2.90e-14	6.67e-16	-9.5292792	25.6598506	-0.67548489	C6	complement component 6
236231_at	2.90e-14	6.68e-16	-9.5290194	25.6585232	-0.91589275	ZNF271P	zinc finger protein 271, pseudogene
202976_s_at	2.93e-14	6.76e-16	9.5265488	25.6458997	1.31254251	RHOBTB3	Rho related BTB domain containing 3
202704_at	2.93e-14	6.76e-16	-9.5265374	25.6458416	-1.14790077	TOB1	transducer of ERBB2, 1
1555778_a_at	2.95e-14	6.80e-16	9.5253633	25.639842	2.99533703	POSTN	periostin
1564653_s_at	2.95e-14	6.82e-16	-9.5248378	25.6371574	-1.07134382	LEKR1	leucine, glutamate and lysine rich 1
223395_at	2.95e-14	6.83e-16	-9.524606	25.6359726	-2.09652698	ABI3BP	ABI family member 3 binding protein
208647_at	2.99e-14	6.93e-16	-9.5218725	25.6220062	-0.60640049	FDFT1	farnesyl-diphosphate farnesyltransferase 1
209784_s_at	3.00e-14	6.94e-16	9.5214475	25.6198346	0.74976816	JAG2	jagged 2
208654_s_at	3.00e-14	6.97e-16	-9.5207693	25.6163698	-0.70794345	CD164	CD164 molecule
228385_at	3.07e-14	7.12e-16	-9.5166729	25.5954402	-0.50203546	DDX59	DEAD-box helicase 59
237083_at	3.07e-14	7.13e-16	-9.5161871	25.5929577	-1.45989195
243_g_at	3.09e-14	7.18e-16	9.5150587	25.5871928	0.67857881	MAP4	microtubule associated protein 4
213440_at	3.10e-14	7.22e-16	-9.5138321	25.5809258	-0.62442174	RAB1A	RAB1A, member RAS oncogene family
41047_at	3.11e-14	7.24e-16	9.5133857	25.5786451	0.86845028	C9orf16	chromosome 9 open reading frame 16
235290_at	3.12e-14	7.27e-16	-9.5126826	25.5750533	-0.7531121	ZNF782	zinc finger protein 782
242305_at	3.15e-14	7.35e-16	-9.510329	25.5630287	-0.57463277	LOC645513	septin 7 pseudogene
236935_at	3.16e-14	7.37e-16	-9.5099713	25.5612012	-1.10544388	PTPN4	protein tyrosine phosphatase, non-receptor type 4
209280_at	3.17e-14	7.40e-16	9.509199	25.5572552	0.56222671	MRC2	mannose receptor C type 2
238089_at	3.18e-14	7.42e-16	-9.5085011	25.5536901	-0.66142182	MAN2C1	mannosidase alpha class 2C member 1
225728_at	3.20e-14	7.49e-16	-9.506703	25.5445038	-2.32086131	SORBS2	sorbin and SH3 domain containing 2
216004_s_at	3.21e-14	7.51e-16	-9.5063137	25.5425147	-0.80597229	PKNOX1	PBX/knotted 1 homeobox 1
1552448_a_at	3.21e-14	7.51e-16	-9.5062728	25.5423056	-0.77726165	FAM167A-AS1	FAM167A antisense RNA 1
218358_at	3.37e-14	7.90e-16	-9.496571	25.4927426	-0.98581659	CRELD2	cysteine rich with EGF like domains 2
221928_at	3.41e-14	7.99e-16	-9.4942347	25.4808079	-0.94331798	ACACB	acetyl-CoA carboxylase beta
202484_s_at	3.43e-14	8.05e-16	-9.4928589	25.4737797	-0.54676584	MBD2	methyl-CpG binding domain protein 2
1553684_at	3.48e-14	8.18e-16	-9.489723	25.4577607	-0.63046664	PPIL6	peptidylprolyl isomerase like 6
231967_at	3.51e-14	8.26e-16	-9.4879261	25.448582	-0.95042596	PHF20L1	PHD finger protein 20-like 1
204359_at	3.53e-14	8.32e-16	-9.4864797	25.4411933	-1.29759402	LOC100506718///FLRT2	uncharacterized LOC100506718///fibronectin leucine rich transmembrane protein 2
231530_s_at	3.58e-14	8.44e-16	-9.4837273	25.4271341	-0.91896079	C11orf1	chromosome 11 open reading frame 1
206571_s_at	3.58e-14	8.45e-16	9.4836071	25.4265204	1.25782876	MAP4K4	mitogen-activated protein kinase kinase kinase kinase 4
220360_at	3.60e-14	8.50e-16	-9.4824297	25.4205062	-0.69187607	THAP9	THAP domain containing 9
220732_at	3.64e-14	8.59e-16	-9.4802246	25.4092424	-0.66293234	PREX2	phosphatidylinositol-3,4,5-trisphosphate dependent Rac exchange factor 2
209687_at	3.70e-14	8.74e-16	-9.4769275	25.3924014	-1.54752935	CXCL12	C-X-C motif chemokine ligand 12
202820_at	3.72e-14	8.80e-16	9.4757395	25.3863335	1.10326526	AHR	aryl hydrocarbon receptor
212543_at	3.75e-14	8.87e-16	9.4742297	25.3786222	1.13949559	AIM1	absent in melanoma 1
211981_at	3.77e-14	8.94e-16	9.4726528	25.3705677	1.17182218	COL4A1	collagen type IV alpha 1 chain
210121_at	3.84e-14	9.11e-16	-9.4690441	25.3521361	-0.96169612	B3GALT2	beta-1,3-galactosyltransferase 2
212792_at	3.85e-14	9.14e-16	9.4682321	25.3479893	1.02002753	DPY19L1	dpy-19 like 1
212884_x_at	3.88e-14	9.21e-16	9.4669556	25.3414695	1.6325255	APOE	apolipoprotein E
212245_at	3.89e-14	9.24e-16	-9.4661714	25.3374646	-0.57675015	MCFD2	multiple coagulation factor deficiency 2
222270_at	3.90e-14	9.28e-16	-9.46536	25.3333205	-1.08213248	PPP4R3B	protein phosphatase 4 regulatory subunit 3B
205436_s_at	4.00e-14	9.52e-16	9.4605569	25.3087899	1.04932203	H2AFX	H2A histone family member X
225343_at	4.01e-14	9.54e-16	-9.4600269	25.3060832	-0.53266135	TMED8	transmembrane p24 trafficking protein family member 8
216375_s_at	4.03e-14	9.61e-16	9.4586694	25.2991502	0.96306574	ETV5	ETS variant 5
233986_s_at	4.08e-14	9.72e-16	9.4564096	25.2876093	0.71987011	PLEKHG2	pleckstrin homology and RhoGEF domain containing G2
235335_at	4.09e-14	9.76e-16	-9.4555879	25.2834131	-0.43873907	ABCA9	ATP binding cassette subfamily A member 9
1560068_a_at	4.13e-14	9.87e-16	-9.4534653	25.2725729	-0.46492926	LOC729870	uncharacterized LOC729870
202538_s_at	4.14e-14	9.91e-16	-9.4527499	25.2689197	-0.59679944	CHMP2B	charged multivesicular body protein 2B
230479_at	4.20e-14	1.00e-15	-9.4500865	25.2553185	-1.10540182	EIF3F	eukaryotic translation initiation factor 3 subunit F
244641_at	4.23e-14	1.01e-15	-9.4485578	25.2475117	-0.71356707	MALSU1	mitochondrial assembly of ribosomal large subunit 1
217968_at	4.29e-14	1.03e-15	-9.4454184	25.23148	-0.81808561	TSSC1	tumor suppressing subtransferable candidate 1
54051_at	4.43e-14	1.06e-15	-9.4390326	25.1988717	-0.75330324	PKNOX1	PBX/knotted 1 homeobox 1
218583_s_at	4.43e-14	1.06e-15	-9.4389526	25.1984631	-0.5251021	DCUN1D1	defective in cullin neddylation 1 domain containing 1
204760_s_at	4.47e-14	1.07e-15	9.4374535	25.1908082	0.97348861	NR1D1///THRA	nuclear receptor subfamily 1 group D member 1///thyroid hormone receptor, alpha
233527_at	4.47e-14	1.07e-15	-9.4371789	25.189406	-1.59885364	LOC101929340	uncharacterized LOC101929340
228186_s_at	4.47e-14	1.07e-15	-9.4371205	25.1891081	-1.29187372	RSPO3	R-spondin 3
235436_at	4.47e-14	1.08e-15	-9.4367192	25.187059	-1.105421	DDX31	DEAD-box helicase 31
241469_at	4.49e-14	1.08e-15	-9.4358365	25.1825518	-0.67840941	HFM1	HFM1, ATP dependent DNA helicase homolog
228041_at	4.49e-14	1.08e-15	-9.4354822	25.1807425	-0.53293761	AASDH	aminoadipate-semialdehyde dehydrogenase
207265_s_at	4.49e-14	1.08e-15	9.4353702	25.1801705	1.28553809	KDELR3	KDEL endoplasmic reticulum protein retention receptor 3
1559891_at	4.52e-14	1.09e-15	9.4339231	25.1727816	0.66682372	HMGA2	high mobility group AT-hook 2
208454_s_at	4.53e-14	1.09e-15	-9.4335894	25.1710775	-1.35084107	CPQ	carboxypeptidase Q
201851_at	4.53e-14	1.10e-15	9.433152	25.1688445	0.5748451	SH3GL1	SH3 domain containing GRB2 like 1, endophilin A2
201712_s_at	4.55e-14	1.10e-15	-9.4324463	25.1652408	-0.71389844	RANBP2	RAN binding protein 2
221274_s_at	4.58e-14	1.11e-15	-9.4311077	25.1584062	-0.6434362	LMAN2L	lectin, mannose binding 2 like
230393_at	4.59e-14	1.11e-15	-9.430395	25.1547673	-0.79572342	CUL5	cullin 5
208881_x_at	4.62e-14	1.12e-15	-9.4290285	25.1477899	-0.73079948	IDI1	isopentenyl-diphosphate delta isomerase 1
209699_x_at	4.63e-14	1.12e-15	-9.428282	25.1439784	-1.57913489	LOC101930400///AKR1C2	aldo-keto reductase family 1 member C2-like///aldo-keto reductase family 1, member C2
235897_at	4.66e-14	1.13e-15	-9.4271988	25.1384478	-0.6744021	COPZ2	coatomer protein complex subunit zeta 2
210845_s_at	4.68e-14	1.14e-15	9.4262032	25.1333645	2.01484355	PLAUR	plasminogen activator, urokinase receptor
216449_x_at	4.72e-14	1.15e-15	-9.4244069	25.124193	-0.87150406	HSP90B1	heat shock protein 90 beta family member 1
236380_at	4.73e-14	1.15e-15	-9.4237341	25.1207581	-0.8687517	RPP14	ribonuclease P/MRP subunit p14
213304_at	4.80e-14	1.17e-15	-9.4208882	25.1062277	-0.64376036	FAM179B	family with sequence similarity 179 member B
236332_at	4.84e-14	1.18e-15	-9.4188941	25.0960471	-0.64810148	DHRS7	dehydrogenase/reductase 7
228717_at	4.88e-14	1.19e-15	-9.4172259	25.0875303	-0.69960077
230730_at	4.88e-14	1.19e-15	-9.4169957	25.0863548	-1.92225586	SGCD	sarcoglycan delta
219331_s_at	4.89e-14	1.20e-15	9.4162816	25.0827093	2.04739625	KLHDC8A	kelch domain containing 8A
209692_at	4.89e-14	1.20e-15	-9.4162741	25.0826709	-1.33048676	EYA2	EYA transcriptional coactivator and phosphatase 2
217986_s_at	4.93e-14	1.21e-15	9.4145691	25.0739661	1.14824851	BAZ1A	bromodomain adjacent to zinc finger domain 1A
204615_x_at	4.95e-14	1.21e-15	-9.4136912	25.0694845	-0.66362943	IDI1	isopentenyl-diphosphate delta isomerase 1
202744_at	4.96e-14	1.22e-15	-9.4130927	25.0664287	-1.06077119	SLC20A2	solute carrier family 20 member 2
235542_at	4.97e-14	1.22e-15	9.4126228	25.0640298	0.72276755	TET3	tet methylcytosine dioxygenase 3
1559131_a_at	5.01e-14	1.23e-15	-9.4106877	25.0541509	-0.93462618	LOC101928047	uncharacterized LOC101928047
212358_at	5.01e-14	1.23e-15	9.4106722	25.0540717	0.80302171	CLIP3	CAP-Gly domain containing linker protein 3
206685_at	5.01e-14	1.23e-15	-9.4105406	25.0533998	-1.22758584	HCG4	HLA complex group 4 (non-protein coding)
228242_at	5.16e-14	1.27e-15	-9.4049528	25.0248744	-0.98061313	N4BP2	NEDD4 binding protein 2
236236_at	5.16e-14	1.27e-15	-9.4045486	25.022811	-1.13782964	WNK3	WNK lysine deficient protein kinase 3
224883_at	5.24e-14	1.29e-15	-9.4015372	25.0074383	-0.82527681	BLOC1S6	biogenesis of lysosomal organelles complex 1 subunit 6
200697_at	5.33e-14	1.31e-15	-9.3980585	24.9896807	-0.69557609	HK1	hexokinase 1
208405_s_at	5.33e-14	1.32e-15	-9.3978724	24.9887306	-0.58998039	CD164	CD164 molecule
36475_at	5.39e-14	1.33e-15	-9.3957909	24.9781056	-0.78033145	GCAT	glycine C-acetyltransferase
218266_s_at	5.43e-14	1.34e-15	-9.3939551	24.968735	-0.68494593	NCS1	neuronal calcium sensor 1
211057_at	5.48e-14	1.35e-15	9.3923934	24.9607633	0.95955516	ROR1	receptor tyrosine kinase like orphan receptor 1
1555166_a_at	5.50e-14	1.36e-15	-9.3914106	24.9557467	-1.22332084	ZNF396	zinc finger protein 396
1555434_a_at	5.54e-14	1.37e-15	-9.3898005	24.9475283	-1.19692787	SLC39A14	solute carrier family 39 member 14
203623_at	5.55e-14	1.37e-15	9.3894086	24.9455279	0.63073417	PLXNA3	plexin A3
212013_at	5.56e-14	1.38e-15	9.3887096	24.9419604	1.57701434	PXDN	peroxidasin
239217_x_at	5.56e-14	1.38e-15	9.3885561	24.941177	0.56485748	ABCC3	ATP binding cassette subfamily C member 3
218773_s_at	5.58e-14	1.39e-15	-9.3877486	24.9370553	-0.89511059	MSRB2	methionine sulfoxide reductase B2
214477_at	5.58e-14	1.39e-15	-9.3877077	24.9368464	-0.39602964	MLLT1	MLLT1, super elongation complex subunit
209890_at	5.59e-14	1.39e-15	-9.3873475	24.9350081	-1.22738588	TSPAN5	tetraspanin 5
1568611_at	5.71e-14	1.42e-15	9.3830994	24.9133257	0.8382203	P4HA2	prolyl 4-hydroxylase subunit alpha 2
203348_s_at	5.81e-14	1.45e-15	9.3793248	24.8940605	1.44204135	ETV5	ETS variant 5
200068_s_at	5.82e-14	1.45e-15	-9.3791581	24.8932095	-0.45918707	CANX	calnexin
202363_at	5.83e-14	1.46e-15	9.3784054	24.8893678	2.03166788	SPOCK1	sparc/osteonectin, cwcv and kazal-like domains proteoglycan (testican) 1
212197_x_at	5.84e-14	1.46e-15	9.3781984	24.8883116	0.61207266	MPRIP	myosin phosphatase Rho interacting protein
39891_at	5.93e-14	1.48e-15	9.3748268	24.8711038	0.60932046	ZNF710	zinc finger protein 710
243521_at	5.95e-14	1.49e-15	-9.374035	24.8670629	-0.74186574	ZXDA	zinc finger, X-linked, duplicated A
210123_s_at	5.95e-14	1.49e-15	-9.3739979	24.8668739	-1.05783262	LOC101930361///LOC101929970///CHRFAM7A///CHRNA7	uncharacterized LOC101930361///CHRNA7-FAM7A fusion protein///CHRNA7 (exons 5-10) and FAM7A (exons A-E) fusion///cholinergic receptor nicotinic alpha 7 subunit
223424_s_at	5.96e-14	1.49e-15	-9.3734825	24.8642435	-0.44441235	ZSCAN21	zinc finger and SCAN domain containing 21
237279_at	5.96e-14	1.49e-15	-9.3733362	24.8634966	-0.57782032
204464_s_at	5.97e-14	1.50e-15	9.3730697	24.8621367	1.58574278	EDNRA	endothelin receptor type A
212012_at	5.97e-14	1.50e-15	9.3726831	24.8601634	1.60997497	PXDN	peroxidasin
218290_at	5.98e-14	1.50e-15	-9.3723022	24.8582198	-0.6283683	MIR6789///PLEKHJ1	microRNA 6789///pleckstrin homology domain containing J1
212312_at	6.02e-14	1.51e-15	9.3710158	24.8516548	0.69739797	BCL2L1	BCL2 like 1
217168_s_at	6.09e-14	1.53e-15	-9.3685749	24.8391979	-0.71624208	HERPUD1	homocysteine inducible ER protein with ubiquitin like domain 1
214922_at	6.14e-14	1.55e-15	-9.366741	24.829839	-0.42688733	ZNF484	zinc finger protein 484
233401_at	6.14e-14	1.55e-15	9.3665408	24.8288171	1.3063138
1553815_a_at	6.15e-14	1.55e-15	-9.3660816	24.8264738	-0.861442	TCEANC	transcription elongation factor A N-terminal and central domain containing
214632_at	6.16e-14	1.55e-15	9.3657597	24.8248309	1.14823322	NRP2	neuropilin 2
212803_at	6.29e-14	1.59e-15	9.3614499	24.8028377	1.14355893	NAB2	NGFI-A binding protein 2
244704_at	6.31e-14	1.59e-15	-9.3609767	24.800423	-0.54625689	NFYB	nuclear transcription factor Y subunit beta
234970_at	6.31e-14	1.59e-15	-9.3607393	24.7992115	-1.24429591	TC2N	tandem C2 domains, nuclear
214806_at	6.32e-14	1.60e-15	9.3601216	24.7960598	0.87955615	BICD1	BICD cargo adaptor 1
225057_at	6.38e-14	1.61e-15	9.3583629	24.7870851	0.64047135	SLC15A4	solute carrier family 15 member 4
1552785_at	6.42e-14	1.63e-15	-9.3569572	24.7799123	-0.49432788	ZNF781	zinc finger protein 781
230636_s_at	6.42e-14	1.63e-15	-9.3567725	24.7789696	-0.95446216	KLF9	Kruppel like factor 9
227560_at	6.50e-14	1.65e-15	-9.3543735	24.7667284	-0.74641351	SFXN2	sideroflexin 2
221589_s_at	6.57e-14	1.67e-15	-9.352046	24.754852	-1.17633664	ALDH6A1	aldehyde dehydrogenase 6 family member A1
1553734_at	6.63e-14	1.68e-15	-9.3502639	24.7457586	-0.64542463	AK7	adenylate kinase 7
211126_s_at	6.65e-14	1.69e-15	-9.3493463	24.7410765	-0.8077196	CSRP2	cysteine and glycine rich protein 2
1555869_a_at	6.71e-14	1.71e-15	-9.3476877	24.7326137	-0.90786254	LOC100507477	uncharacterized LOC100507477
205682_x_at	6.72e-14	1.71e-15	-9.3472733	24.7304992	-0.63357181	APOM	apolipoprotein M
222631_at	6.73e-14	1.72e-15	-9.3466108	24.727119	-0.67750136	SEPSECS-AS1///PI4K2B	SEPSECS antisense RNA 1 (head to head)///phosphatidylinositol 4-kinase type 2 beta
228457_at	6.96e-14	1.77e-15	-9.3401242	24.6940235	-1.19690403	PPM1L	protein phosphatase, Mg2+/Mn2+ dependent 1L
214998_at	6.96e-14	1.78e-15	-9.3399767	24.6932709	-0.430675	AAK1	AP2 associated kinase 1
1556696_s_at	7.00e-14	1.79e-15	9.3386592	24.6865491	1.26445694	NR2F1-AS1	NR2F1 antisense RNA 1
230849_at	7.02e-14	1.79e-15	-9.3379036	24.6826938	-1.03241615	KCNA1	potassium voltage-gated channel subfamily A member 1
228882_at	7.04e-14	1.80e-15	-9.3372977	24.6796027	-1.40531167	TUB	tubby bipartite transcription factor
212352_s_at	7.04e-14	1.80e-15	-9.3371665	24.6789334	-0.42448644	TMED10	transmembrane p24 trafficking protein 10
242583_at	7.10e-14	1.82e-15	-9.3354813	24.6703357	-0.80031411	STON2	stonin 2
204105_s_at	7.10e-14	1.82e-15	9.3353199	24.6695122	1.99060185	NRCAM	neuronal cell adhesion molecule
208638_at	7.10e-14	1.82e-15	-9.3351468	24.6686288	-0.63786568	PDIA6	protein disulfide isomerase family A member 6
222467_s_at	7.12e-14	1.83e-15	-9.3343765	24.6646993	-0.46946956	PPP6R3	protein phosphatase 6 regulatory subunit 3
43427_at	7.23e-14	1.86e-15	-9.3313323	24.6491684	-1.27479058	ACACB	acetyl-CoA carboxylase beta
243237_at	7.26e-14	1.87e-15	-9.3303808	24.6443144	-0.52066475	CFAP221	cilia and flagella associated protein 221
225138_at	7.26e-14	1.87e-15	-9.330127	24.6430196	-0.50974054	ZRANB1	zinc finger RANBP2-type containing 1
222594_s_at	7.33e-14	1.89e-15	9.3283039	24.6337192	0.7391984	SPATS2	spermatogenesis associated serine rich 2
218086_at	7.33e-14	1.89e-15	9.3281409	24.6328877	1.01590228	NPDC1	neural proliferation, differentiation and control 1
1557132_at	7.34e-14	1.89e-15	-9.3276911	24.6305931	-0.97273732	WDR17	WD repeat domain 17
212564_at	7.39e-14	1.91e-15	-9.3261844	24.6229066	-0.68493296	KCTD2	potassium channel tetramerization domain containing 2
202751_at	7.40e-14	1.91e-15	-9.3258199	24.6210473	-0.45280384	TFIP11	tuftelin interacting protein 11
212680_x_at	7.43e-14	1.92e-15	9.3249026	24.6163679	0.78866376	PPP1R14B	protein phosphatase 1 regulatory inhibitor subunit 14B
233021_at	7.43e-14	1.92e-15	-9.3247467	24.6155724	-0.83545851	RBM26-AS1	RBM26 antisense RNA 1
225987_at	7.46e-14	1.93e-15	9.3239028	24.6112673	1.52859963	STEAP4	STEAP4 metalloreductase
223544_at	7.49e-14	1.94e-15	9.322875	24.6060245	0.75493236	TMEM79	transmembrane protein 79
228908_s_at	7.61e-14	1.97e-15	-9.3198508	24.5905973	-1.05881892	LOC642852	uncharacterized LOC642852
201644_at	7.72e-14	2.00e-15	9.3169487	24.5757937	0.51834119	TSTA3	tissue specific transplantation antigen P35B
235014_at	7.73e-14	2.00e-15	-9.3164531	24.573266	-1.20435984	ILF3-AS1	ILF3 antisense RNA 1 (head to head)
208852_s_at	7.80e-14	2.03e-15	-9.3145251	24.5634316	-0.87898297	CANX	calnexin
221868_at	7.87e-14	2.04e-15	-9.3127095	24.5541702	-1.20887826	PAIP2B	poly(A) binding protein interacting protein 2B
231234_at	7.95e-14	2.07e-15	9.3106166	24.5434952	1.43122717	CTSC	cathepsin C
201843_s_at	8.09e-14	2.10e-15	-9.3072053	24.5260956	-1.98650761	EFEMP1	EGF containing fibulin like extracellular matrix protein 1
206236_at	8.27e-14	2.15e-15	9.3026343	24.5027822	0.88218744	GPR4	G protein-coupled receptor 4
225590_at	8.30e-14	2.16e-15	-9.3019672	24.4993793	-0.91678623	SH3RF1	SH3 domain containing ring finger 1
201822_at	8.38e-14	2.18e-15	-9.299822	24.4884387	-0.53600005	TIMM17A	translocase of inner mitochondrial membrane 17 homolog A (yeast)
210999_s_at	8.74e-14	2.28e-15	9.2914575	24.4457805	0.92780812	GRB10	growth factor receptor bound protein 10
242899_at	8.74e-14	2.28e-15	-9.2914562	24.445774	-0.77507279	SESN3	sestrin 3
222433_at	8.86e-14	2.31e-15	9.2887884	24.4321692	0.91814713	ENAH	enabled homolog (Drosophila)
222877_at	8.90e-14	2.33e-15	9.2878032	24.4271452	1.59554917	NRP2	neuropilin 2
209966_x_at	8.91e-14	2.33e-15	-9.2873362	24.4247636	-1.10897579	ESRRG	estrogen related receptor gamma
205839_s_at	9.07e-14	2.37e-15	-9.2837624	24.4065393	-0.70245666	TSPOAP1	TSPO associated protein 1
235043_at	9.14e-14	2.39e-15	-9.2821918	24.3985305	-0.68490439	FAM122A	family with sequence similarity 122A
238253_at	9.14e-14	2.39e-15	-9.2821204	24.3981665	-0.62774817	WDR72	WD repeat domain 72
218424_s_at	9.21e-14	2.41e-15	9.2804761	24.3897815	1.01534847	STEAP3	STEAP3 metalloreductase
236178_at	9.40e-14	2.47e-15	-9.2763654	24.3688208	-0.94459457	SMIM8	small integral membrane protein 8
224458_at	9.45e-14	2.48e-15	-9.2751818	24.3627858	-1.47327982	TMEM246	transmembrane protein 246
218639_s_at	9.45e-14	2.48e-15	-9.2750017	24.3618676	-0.45918301	ZXDC	ZXD family zinc finger C
201012_at	9.55e-14	2.51e-15	9.272791	24.3505955	1.31331599	ANXA1	annexin A1
228368_at	9.59e-14	2.52e-15	-9.2719369	24.346241	-1.49056138	ARHGAP20	Rho GTPase activating protein 20
228715_at	9.66e-14	2.54e-15	9.270341	24.3381037	4.4953514	ZCCHC12	zinc finger CCHC-type containing 12
209396_s_at	9.66e-14	2.55e-15	9.2701714	24.3372391	3.80072223	CHI3L1	chitinase 3 like 1
225387_at	9.84e-14	2.59e-15	-9.2665598	24.318825	-1.35116566	TSPAN5	tetraspanin 5
243240_at	1.00e-13	2.65e-15	9.2625859	24.2985649	0.85082379
243349_at	1.02e-13	2.70e-15	-9.2586426	24.2784612	-0.63627503	KIAA1324	KIAA1324
221646_s_at	1.02e-13	2.71e-15	-9.2583615	24.2770282	-1.05699387	ZDHHC11B///ZDHHC11	zinc finger DHHC-type containing 11B///zinc finger DHHC-type containing 11
241782_at	1.03e-13	2.72e-15	-9.2575905	24.2730974	-1.71470479	NEBL	nebulette
227440_at	1.03e-13	2.73e-15	-9.2568245	24.2691925	-0.88474846	ANKS1B	ankyrin repeat and sterile alpha motif domain containing 1B
217596_at	1.04e-13	2.74e-15	-9.2558089	24.2640152	-0.83004995	UPF3A	UPF3 regulator of nonsense transcripts homolog A (yeast)
218024_at	1.07e-13	2.84e-15	-9.2492221	24.2304374	-0.7487077	MPC1	mitochondrial pyruvate carrier 1
225923_at	1.10e-13	2.92e-15	-9.2434859	24.2011976	-1.09795629	VAPB	VAMP associated protein B and C
222710_at	1.10e-13	2.93e-15	-9.2432451	24.1999701	-0.68363717	AMIGO3///GMPPB	adhesion molecule with Ig like domain 3///GDP-mannose pyrophosphorylase B
223356_s_at	1.13e-13	3.00e-15	-9.2384834	24.1756991	-0.37940447	MTIF3	mitochondrial translational initiation factor 3
241812_at	1.13e-13	3.01e-15	9.2378962	24.1727064	0.82659667	SPATS2L	spermatogenesis associated serine rich 2 like
224993_at	1.14e-13	3.04e-15	-9.2360707	24.1634019	-0.76302659	MLLT1	MLLT1, super elongation complex subunit
232765_x_at	1.16e-13	3.08e-15	9.2331454	24.1484923	0.94073881	SLC22A31	solute carrier family 22 member 31
211160_x_at	1.16e-13	3.09e-15	9.2329894	24.1476969	1.17396618	ACTN1	actinin alpha 1
214476_at	1.18e-13	3.14e-15	-9.2297821	24.1313508	-0.61273298	TFF2	trefoil factor 2
228200_at	1.18e-13	3.14e-15	-9.2295144	24.1299863	-0.7543663	ZNF252P	zinc finger protein 252, pseudogene
237108_x_at	1.18e-13	3.15e-15	-9.2290217	24.1274755	-0.41319556	LINC00982	long intergenic non-protein coding RNA 982
238593_at	1.19e-13	3.17e-15	9.2278202	24.1213519	1.78449851	C11orf80	chromosome 11 open reading frame 80
235690_at	1.19e-13	3.19e-15	-9.2264815	24.1145293	-0.93753547	ZNF594	zinc finger protein 594
219610_at	1.20e-13	3.20e-15	-9.2261629	24.1129057	-0.97762502	ARHGEF28	Rho guanine nucleotide exchange factor 28
216339_s_at	1.20e-13	3.21e-15	-9.2251732	24.1078616	-0.60217652	TNXB///TNXA	tenascin XB///tenascin XA (pseudogene)
225271_at	1.20e-13	3.22e-15	9.2249731	24.1068422	0.46777336	TMEM63B	transmembrane protein 63B
225906_at	1.21e-13	3.24e-15	9.2237614	24.1006669	0.57397445	GATSL2	GATS protein like 2
1563658_a_at	1.22e-13	3.27e-15	-9.2215359	24.0893253	-0.55012216	SYT9	synaptotagmin 9
212024_x_at	1.23e-13	3.30e-15	9.2198986	24.0809819	0.55749772	FLII	FLII, actin remodeling protein
210950_s_at	1.23e-13	3.32e-15	-9.2191409	24.0771203	-0.66411664	FDFT1	farnesyl-diphosphate farnesyltransferase 1
225202_at	1.24e-13	3.32e-15	9.2189085	24.075936	1.20529799	RHOBTB3	Rho related BTB domain containing 3
232990_at	1.24e-13	3.33e-15	-9.2185326	24.0740206	-0.88997537	FAM104B	family with sequence similarity 104 member B
226492_at	1.25e-13	3.35e-15	-9.2170779	24.0666075	-1.84487575	SEMA6D	semaphorin 6D
229743_at	1.26e-13	3.40e-15	-9.2140952	24.0514082	-0.47177395	ZNF438	zinc finger protein 438
232774_x_at	1.28e-13	3.45e-15	-9.2113706	24.0375247	-0.60699011	ZIK1	zinc finger protein interacting with K protein 1
239764_at	1.29e-13	3.47e-15	-9.2100845	24.0309717	-1.09695529	ITPR1-AS1	ITPR1 antisense RNA 1 (head to head)
214501_s_at	1.30e-13	3.50e-15	9.2084555	24.0226709	0.45765604	H2AFY	H2A histone family member Y
1556820_a_at	1.31e-13	3.54e-15	9.2063355	24.0118687	1.73982489	DLEU2	deleted in lymphocytic leukemia 2 (non-protein coding)
222593_s_at	1.33e-13	3.59e-15	9.2036599	23.9982363	0.67926448	SPATS2	spermatogenesis associated serine rich 2
235475_at	1.34e-13	3.61e-15	-9.2026099	23.9928865	-1.00168903	SERP1	stress-associated endoplasmic reticulum protein 1
203474_at	1.34e-13	3.61e-15	-9.2024766	23.9922074	-1.50488203	IQGAP2	IQ motif containing GTPase activating protein 2
221555_x_at	1.36e-13	3.67e-15	-9.1992906	23.9759745	-0.82868028	CDC14B	cell division cycle 14B
1554582_a_at	1.36e-13	3.69e-15	-9.1982286	23.9705639	-0.62948611	ETFBKMT	electron transfer flavoprotein beta subunit lysine methyltransferase
203510_at	1.38e-13	3.74e-15	9.1959986	23.9592028	1.83502957	MET	MET proto-oncogene, receptor tyrosine kinase
200598_s_at	1.38e-13	3.76e-15	-9.1949354	23.9537859	-1.0659576	MIR3652///HSP90B1	microRNA 3652///heat shock protein 90 beta family member 1
201430_s_at	1.39e-13	3.77e-15	9.1944599	23.9513637	1.42314715	DPYSL3	dihydropyrimidinase like 3
1556988_s_at	1.40e-13	3.81e-15	9.1919896	23.9387782	0.6419648	CHD1L	chromodomain helicase DNA binding protein 1 like
1556236_at	1.41e-13	3.84e-15	-9.1907671	23.9325502	-0.65171463	ZNF391	zinc finger protein 391
235626_at	1.42e-13	3.87e-15	-9.1891854	23.9244927	-1.03097021	CAMK1D	calcium/calmodulin dependent protein kinase ID
221840_at	1.47e-13	4.01e-15	9.182164	23.888725	1.19312322	PTPRE	protein tyrosine phosphatase, receptor type E
236385_at	1.47e-13	4.01e-15	-9.1820569	23.8881793	-1.01564512
223392_s_at	1.48e-13	4.03e-15	-9.1815157	23.8854224	-0.9574592	TSHZ3	teashirt zinc finger homeobox 3
231952_at	1.48e-13	4.04e-15	-9.1810781	23.8831933	-1.20221412
230274_s_at	1.50e-13	4.09e-15	-9.1785151	23.8701381	-0.54168946
231032_at	1.53e-13	4.16e-15	-9.1749455	23.8519558	-0.50737724	LOC286071	uncharacterized LOC286071
219157_at	1.53e-13	4.19e-15	9.1739094	23.8466782	0.86444699	KLHL2	kelch like family member 2
213543_at	1.59e-13	4.36e-15	-9.1662961	23.807902	-1.50102108	SGCD	sarcoglycan delta
239292_at	1.59e-13	4.36e-15	9.1660857	23.8068303	1.27247348
229824_at	1.60e-13	4.38e-15	9.1652441	23.802544	1.52570514	SHC3	SHC adaptor protein 3
205018_s_at	1.61e-13	4.41e-15	-9.1638722	23.7955571	-1.24546475	MBNL2	muscleblind like splicing regulator 2
201752_s_at	1.61e-13	4.42e-15	-9.1634615	23.7934655	-1.08608878	ADD3	adducin 3
223427_s_at	1.61e-13	4.42e-15	-9.1634001	23.793153	-2.02584029	EPB41L4B	erythrocyte membrane protein band 4.1 like 4B
235473_at	1.62e-13	4.44e-15	-9.1627128	23.7896526	-0.77197689
234985_at	1.62e-13	4.45e-15	9.1623061	23.7875811	1.13546338	LDLRAD3	low density lipoprotein receptor class A domain containing 3
211653_x_at	1.62e-13	4.45e-15	-9.1619727	23.7858833	-1.67670894	LOC101930400///AKR1C2	aldo-keto reductase family 1 member C2-like///aldo-keto reductase family 1, member C2
217973_at	1.68e-13	4.62e-15	-9.1549351	23.750044	-0.8810359	DCXR	dicarbonyl and L-xylulose reductase
1552825_at	1.69e-13	4.66e-15	-9.1533427	23.7419347	-0.96668202	ZNF396	zinc finger protein 396
225426_at	1.70e-13	4.67e-15	-9.1527464	23.7388984	-0.86077842	PPP6C	protein phosphatase 6 catalytic subunit
212695_at	1.70e-13	4.68e-15	-9.1522439	23.7363395	-0.76161146	CRY2	cryptochrome circadian clock 2
239343_at	1.70e-13	4.69e-15	-9.1518325	23.7342447	-0.99312668	LOC728705///TMEM263	uncharacterized LOC728705///transmembrane protein 263
202660_at	1.70e-13	4.69e-15	9.1517821	23.7339877	1.01581436	ITPR2	inositol 1,4,5-trisphosphate receptor type 2
202478_at	1.71e-13	4.72e-15	9.1507429	23.728696	1.11636807	TRIB2	tribbles pseudokinase 2
225747_at	1.74e-13	4.81e-15	-9.1469478	23.7093712	-0.42965273	COQ10A	coenzyme Q10A
228648_at	1.75e-13	4.85e-15	9.1453704	23.7013394	1.28804173	LRG1	leucine rich alpha-2-glycoprotein 1
207279_s_at	1.76e-13	4.87e-15	-9.1446389	23.6976147	-1.13653349	NEBL	nebulette
207542_s_at	1.76e-13	4.87e-15	9.1445023	23.6969193	1.0381177	AQP1	aquaporin 1 (Colton blood group)
47530_at	1.79e-13	4.96e-15	-9.141171	23.6799578	-0.54249557	TRMO	tRNA methyltransferase O
202994_s_at	1.80e-13	4.98e-15	-9.1402574	23.6753058	-1.82623368	FBLN1	fibulin 1
209283_at	1.80e-13	4.99e-15	-9.1399992	23.6739914	-1.66520006	CRYAB	crystallin alpha B
203060_s_at	1.80e-13	5.00e-15	-9.1395553	23.671731	-2.00399872	PAPSS2	3'-phosphoadenosine 5'-phosphosulfate synthase 2
229331_at	1.82e-13	5.07e-15	9.1370007	23.6587249	2.26760337	SPATA18	spermatogenesis associated 18
230535_s_at	1.83e-13	5.09e-15	-9.1359963	23.6536112	-0.76104768	ATP5E	ATP synthase, H+ transporting, mitochondrial F1 complex, epsilon subunit
230360_at	1.86e-13	5.16e-15	9.1333312	23.6400423	2.12809489	GLDN	gliomedin
207926_at	1.87e-13	5.19e-15	-9.1322428	23.6345016	-0.48992595	GP5	glycoprotein V platelet
232839_at	1.87e-13	5.21e-15	-9.1316169	23.6313149	-0.50935208	STK24-AS1	STK24 antisense RNA 1
205490_x_at	1.88e-13	5.23e-15	9.1308993	23.6276615	1.24906001	GJB3	gap junction protein beta 3
229986_at	1.88e-13	5.23e-15	-9.130685	23.6265705	-0.71559256	ZNF717	zinc finger protein 717
203799_at	1.90e-13	5.31e-15	-9.1280613	23.6132138	-0.96279281	LY75-CD302///CD302///LY75	LY75-CD302 readthrough///CD302 molecule///lymphocyte antigen 75
212224_at	1.90e-13	5.32e-15	-9.127624	23.6109878	-2.08491616	ALDH1A1	aldehyde dehydrogenase 1 family member A1
235833_at	1.91e-13	5.35e-15	-9.1265142	23.6053378	-0.56001981	PPAT	phosphoribosyl pyrophosphate amidotransferase
208893_s_at	1.92e-13	5.36e-15	9.1261314	23.6033892	1.75515512	DUSP6	dual specificity phosphatase 6
207921_x_at	1.94e-13	5.43e-15	-9.1234465	23.5897215	-1.14325212	PAX8	paired box 8
203381_s_at	1.96e-13	5.48e-15	9.1218955	23.5818262	2.38978757	APOE	apolipoprotein E
222983_s_at	1.96e-13	5.48e-15	-9.1216742	23.5806997	-0.62900609	PAIP2	poly(A) binding protein interacting protein 2
205580_s_at	1.97e-13	5.53e-15	9.119973	23.57204	0.78101863	HRH1	histamine receptor H1
213141_at	1.99e-13	5.57e-15	-9.1184841	23.5644614	-0.48387322	PSKH1	protein serine kinase H1
202603_at	2.03e-13	5.71e-15	-9.1137071	23.540146	-0.39374254	ADAM10	ADAM metallopeptidase domain 10
209737_at	2.09e-13	5.87e-15	-9.1085617	23.5139573	-1.34057743	MAGI2	membrane associated guanylate kinase, WW and PDZ domain containing 2
200942_s_at	2.09e-13	5.87e-15	-9.1084747	23.5135146	-0.70020575	HSBP1	heat shock factor binding protein 1
225429_at	2.09e-13	5.88e-15	-9.1080951	23.5115825	-0.88508971	PPP6C	protein phosphatase 6 catalytic subunit
213497_at	2.09e-13	5.88e-15	9.1080301	23.5112518	0.81392834	ABTB2	ankyrin repeat and BTB domain containing 2
200701_at	2.09e-13	5.89e-15	9.1077578	23.5098657	1.29894416	NPC2	NPC intracellular cholesterol transporter 2
229146_at	2.10e-13	5.93e-15	-9.1064303	23.5031092	-0.7915105	C7orf31	chromosome 7 open reading frame 31
229247_at	2.10e-13	5.93e-15	-9.1063237	23.5025669	-1.13324842	FBLN7	fibulin 7
201431_s_at	2.11e-13	5.94e-15	9.1061078	23.5014683	1.16176745	DPYSL3	dihydropyrimidinase like 3
205502_at	2.13e-13	6.00e-15	-9.1040724	23.4911093	-0.57817401	CYP17A1	cytochrome P450 family 17 subfamily A member 1
206263_at	2.15e-13	6.09e-15	-9.1014293	23.4776579	-0.50464216	FMO4	flavin containing monooxygenase 4
228964_at	2.16e-13	6.09e-15	9.101194	23.4764602	1.61269752	PRDM1	PR/SET domain 1
231950_at	2.17e-13	6.14e-15	-9.0998442	23.4695911	-1.33338214	ZNF658	zinc finger protein 658
229130_at	2.18e-13	6.18e-15	-9.09841	23.4622925	-1.61229153
210108_at	2.20e-13	6.22e-15	-9.0970982	23.4556169	-1.39106607	CACNA1D	calcium voltage-gated channel subunit alpha1 D
236561_at	2.21e-13	6.27e-15	9.0956295	23.4481427	1.75822762	TGFBR1	transforming growth factor beta receptor 1
222665_at	2.21e-13	6.28e-15	-9.0953001	23.4464666	-0.75554172	RMDN1	regulator of microtubule dynamics 1
217380_s_at	2.26e-13	6.41e-15	-9.0914262	23.4267535	-0.65502133	ADD3-AS1	ADD3 antisense RNA 1
224390_s_at	2.30e-13	6.53e-15	-9.0879276	23.4089513	-0.43403616	RGS8	regulator of G-protein signaling 8
215519_x_at	2.32e-13	6.58e-15	-9.0862092	23.4002073	-0.51865939	SGSM3	small G protein signaling modulator 3
219711_at	2.36e-13	6.71e-15	-9.0825963	23.3818247	-0.48757967	ZNF586	zinc finger protein 586
208990_s_at	2.36e-13	6.71e-15	-9.082468	23.3811719	-0.562953	HNRNPH3	heterogeneous nuclear ribonucleoprotein H3
236515_at	2.37e-13	6.76e-15	-9.0810506	23.3739602	-0.44941625
207386_at	2.38e-13	6.79e-15	-9.0803617	23.3704551	-0.80402451	CYP7B1	cytochrome P450 family 7 subfamily B member 1
237028_at	2.38e-13	6.79e-15	-9.08011	23.3691748	-0.76900949	ENO1-AS1	ENO1 antisense RNA 1
229399_at	2.42e-13	6.91e-15	-9.076762	23.3521409	-0.6378766	CCDC186	coiled-coil domain containing 186
210768_x_at	2.50e-13	7.14e-15	-9.0704359	23.3199576	-0.50541602	TMCO1	transmembrane and coiled-coil domains 1
213100_at	2.51e-13	7.16e-15	9.0699354	23.3174116	0.81661759	UNC5B	unc-5 netrin receptor B
206241_at	2.51e-13	7.17e-15	-9.069568	23.3155423	-0.96005393	KPNA5	karyopherin subunit alpha 5
219523_s_at	2.51e-13	7.19e-15	-9.0691737	23.3135364	-1.33329354	TENM3	teneurin transmembrane protein 3
212154_at	2.55e-13	7.29e-15	-9.0665497	23.3001883	-1.22672	SDC2	syndecan 2
243357_at	2.55e-13	7.31e-15	-9.0660273	23.2975307	-1.04117243	NEGR1	neuronal growth regulator 1
203057_s_at	2.57e-13	7.35e-15	-9.064773	23.2911505	-0.67222036	PRDM2	PR/SET domain 2
208234_x_at	2.63e-13	7.54e-15	-9.0598317	23.2660157	-0.65780003	FGFR2	fibroblast growth factor receptor 2
238692_at	2.71e-13	7.77e-15	-9.0541878	23.2373085	-1.89665508	BTBD11	BTB domain containing 11
207923_x_at	2.71e-13	7.77e-15	-9.0540796	23.2367585	-1.08694869	PAX8	paired box 8
225759_x_at	2.72e-13	7.80e-15	-9.0532227	23.2324	-0.88951392	CLMN	calmin
225799_at	2.73e-13	7.84e-15	9.0524075	23.2282538	1.23891026	LOC101930489///MIR4435-2HG///LINC00152	uncharacterized LOC101930489///MIR4435-2 host gene///long intergenic non-protein coding RNA 152
202061_s_at	2.75e-13	7.91e-15	-9.0506323	23.2192254	-0.50134973	SEL1L	SEL1L ERAD E3 ligase adaptor subunit
226689_at	2.78e-13	8.01e-15	-9.0482381	23.2070485	-0.52294128	CISD2	CDGSH iron sulfur domain 2
204446_s_at	2.78e-13	8.01e-15	9.0480734	23.206211	3.01994788	ALOX5	arachidonate 5-lipoxygenase
225141_at	2.83e-13	8.16e-15	-9.0446212	23.1886544	-0.42914622	NFATC3	nuclear factor of activated T-cells 3
213027_at	2.84e-13	8.18e-15	-9.0440689	23.1858459	-0.53201446	TROVE2	TROVE domain family member 2
212736_at	2.86e-13	8.24e-15	9.0426031	23.1783913	1.01066057	C16orf45	chromosome 16 open reading frame 45
211951_at	2.93e-13	8.46e-15	-9.0376599	23.1532539	-0.51296606	NOLC1	nucleolar and coiled-body phosphoprotein 1
216959_x_at	2.94e-13	8.50e-15	9.036772	23.1487392	0.6926018	NRCAM	neuronal cell adhesion molecule
225446_at	2.99e-13	8.64e-15	-9.0335047	23.1321252	-0.71604557	BRWD1	bromodomain and WD repeat domain containing 1
213838_at	3.06e-13	8.84e-15	-9.0290546	23.1094979	-0.69358126	NOL7	nucleolar protein 7
239353_at	3.06e-13	8.85e-15	9.0287517	23.1079576	1.51303364	STK32A	serine/threonine kinase 32A
205407_at	3.09e-13	8.94e-15	-9.0268656	23.0983679	-0.85701577	RECK	reversion inducing cysteine rich protein with kazal motifs
1561004_at	3.10e-13	8.98e-15	-9.0259711	23.0938204	-0.56987264	PRKCQ-AS1	PRKCQ antisense RNA 1
226323_at	3.12e-13	9.04e-15	-9.024738	23.0875507	-0.55064365	ZNF830	zinc finger protein 830
224445_s_at	3.12e-13	9.06e-15	-9.0242718	23.0851806	-0.66964626	ZFYVE21	zinc finger FYVE-type containing 21
230682_x_at	3.16e-13	9.17e-15	9.0220255	23.0737601	0.7882389	ABCC3	ATP binding cassette subfamily C member 3
228569_at	3.16e-13	9.19e-15	-9.0215407	23.0712953	-0.97372763	PAPOLA	poly(A) polymerase alpha
1555963_x_at	3.17e-13	9.22e-15	9.0209727	23.0684078	1.33980168	B3GNT7	UDP-GlcNAc:betaGal beta-1,3-N-acetylglucosaminyltransferase 7
226959_at	3.19e-13	9.27e-15	-9.0197648	23.062267	-0.9914394
229163_at	3.20e-13	9.33e-15	9.0185648	23.0561662	1.66568302	CAMK2N1	calcium/calmodulin dependent protein kinase II inhibitor 1
215263_at	3.23e-13	9.42e-15	-9.0167912	23.0471497	-0.49432902	ZXDB///ZXDA	zinc finger, X-linked, duplicated B///zinc finger, X-linked, duplicated A
221291_at	3.27e-13	9.54e-15	9.0143477	23.0347277	0.77349677	ULBP2	UL16 binding protein 2
235946_at	3.37e-13	9.83e-15	-9.0084193	23.0045921	-0.55427399	RIBC1	RIB43A domain with coiled-coils 1
203062_s_at	3.37e-13	9.84e-15	-9.0082075	23.0035153	-0.63749401	MDC1	mediator of DNA damage checkpoint 1
236527_at	3.43e-13	1.00e-14	-9.004949	22.9869524	-0.75046639	ATP6V0E1	ATPase H+ transporting V0 subunit e1
225019_at	3.43e-13	1.00e-14	9.0049207	22.9868088	0.75242634	CAMK2D	calcium/calmodulin dependent protein kinase II delta
227860_at	3.43e-13	1.00e-14	-9.0047248	22.9858132	-1.603833	CPXM1	carboxypeptidase X, M14 family member 1
203417_at	3.44e-13	1.01e-14	9.0037432	22.9808237	1.28255038	MFAP2	microfibrillar associated protein 2
202975_s_at	3.49e-13	1.02e-14	9.0010125	22.9669445	1.32881575	RHOBTB3	Rho related BTB domain containing 3
227816_at	3.51e-13	1.03e-14	-8.9995348	22.959434	-0.97566744	NTN1	netrin 1
236360_at	3.53e-13	1.03e-14	-8.9987151	22.9552677	-0.90443575	LINC00982	long intergenic non-protein coding RNA 982
212995_x_at	3.54e-13	1.04e-14	-8.9979543	22.9514009	-0.58142785	MZT2A///MZT2B///PHGDH	mitotic spindle organizing protein 2A///mitotic spindle organizing protein 2B///phosphoglycerate dehydrogenase
227452_at	3.56e-13	1.04e-14	8.9968147	22.9456094	1.47246317	LINC00673///LINC00511	long intergenic non-protein coding RNA 673///long intergenic non-protein coding RNA 511
210640_s_at	3.59e-13	1.06e-14	-8.9946751	22.9347355	-1.10495818	GPER1	G protein-coupled estrogen receptor 1
231788_at	3.60e-13	1.06e-14	8.9939635	22.9311186	1.40379292	LPAR5	lysophosphatidic acid receptor 5
47550_at	3.61e-13	1.06e-14	8.9933534	22.9280181	1.24551237	LZTS1	leucine zipper tumor suppressor 1
236471_at	3.63e-13	1.07e-14	8.9921938	22.9221253	1.96960812	NFE2L3	nuclear factor, erythroid 2 like 3
232695_at	3.66e-13	1.08e-14	-8.990771	22.9148948	-0.52684894	KIF6	kinesin family member 6
1556630_at	3.66e-13	1.08e-14	-8.9905278	22.9136585	-0.79900743	CASC2	cancer susceptibility candidate 2 (non-protein coding)
231872_at	3.69e-13	1.09e-14	-8.9889924	22.9058561	-0.73735451	LRRCC1	leucine rich repeat and coiled-coil centrosomal protein 1
1555733_s_at	3.69e-13	1.09e-14	-8.9888377	22.90507	-1.63871201	AP1S3	adaptor related protein complex 1 sigma 3 subunit
224378_x_at	3.69e-13	1.09e-14	-8.9887066	22.9044037	-0.64766223	MAP1LC3A	microtubule associated protein 1 light chain 3 alpha
206544_x_at	3.74e-13	1.10e-14	-8.9857672	22.8894668	-1.08329587	SMARCA2	SWI/SNF related, matrix associated, actin dependent regulator of chromatin, subfamily a, member 2
208022_s_at	3.77e-13	1.11e-14	-8.9842743	22.8818805	-1.04345536	CDC14B	cell division cycle 14B
228239_at	3.77e-13	1.11e-14	-8.9841898	22.8814509	-0.97559887	SMIM11A	small integral membrane protein 11A
201842_s_at	3.79e-13	1.12e-14	-8.9831136	22.8759826	-1.77126082	EFEMP1	EGF containing fibulin like extracellular matrix protein 1
218324_s_at	3.80e-13	1.13e-14	8.9822648	22.8716695	0.66681675	SPATS2	spermatogenesis associated serine rich 2
236076_at	3.89e-13	1.15e-14	-8.9773345	22.8466182	-0.92276147	LOC257396	uncharacterized LOC257396
223019_at	3.90e-13	1.16e-14	8.9770453	22.8451484	0.76771939	FAM129B	family with sequence similarity 129 member B
229178_at	3.91e-13	1.16e-14	-8.9763138	22.8414321	-1.92721123	PRTG	protogenin
205463_s_at	4.06e-13	1.20e-14	8.9690575	22.8045652	0.90286507	PDGFA	platelet derived growth factor subunit A
221590_s_at	4.09e-13	1.22e-14	-8.9671581	22.794916	-1.09580721	ALDH6A1	aldehyde dehydrogenase 6 family member A1
235344_at	4.09e-13	1.22e-14	-8.9670546	22.79439	-0.73693776	PPM1A	protein phosphatase, Mg2+/Mn2+ dependent 1A
215464_s_at	4.10e-13	1.22e-14	8.9666258	22.7922117	0.69601382	P2RX5-TAX1BP3///TAX1BP3///P2RX5	P2RX5-TAX1BP3 readthrough (NMD candidate)///Tax1 binding protein 3///purinergic receptor P2X 5
232766_at	4.14e-13	1.23e-14	-8.9644503	22.7811599	-0.34659127	BANF2	barrier to autointegration factor 2
226883_at	4.15e-13	1.23e-14	-8.9642316	22.780049	-0.83738407	KLHL11	kelch like family member 11
1557179_s_at	4.17e-13	1.24e-14	-8.9629652	22.7736156	-0.51474146	CARS2	cysteinyl-tRNA synthetase 2, mitochondrial (putative)
244159_at	4.18e-13	1.25e-14	-8.9623785	22.7706353	-0.5483221
1557776_at	4.21e-13	1.26e-14	-8.9610308	22.7637891	-1.35801288	LOC101928303	uncharacterized LOC101928303
202282_at	4.22e-13	1.26e-14	-8.9603402	22.7602811	-0.62578086	HSD17B10	hydroxysteroid 17-beta dehydrogenase 10
1554659_at	4.23e-13	1.26e-14	-8.9598995	22.7580425	-0.61251037	NEK4	NIMA related kinase 4
203238_s_at	4.35e-13	1.30e-14	8.9544135	22.7301759	1.25205737	NOTCH3	notch 3
1554806_a_at	4.36e-13	1.31e-14	-8.9534473	22.7252685	-0.76669709	FBXO8	F-box protein 8
203646_at	4.38e-13	1.31e-14	-8.9527715	22.7218357	-0.76233204	FDX1	ferredoxin 1
1552757_s_at	4.39e-13	1.31e-14	-8.9521139	22.7184958	-0.71145058	C9orf66	chromosome 9 open reading frame 66
244752_at	4.39e-13	1.32e-14	-8.9519129	22.717475	-0.81490023	ZNF438	zinc finger protein 438
204416_x_at	4.41e-13	1.32e-14	8.9509799	22.7127362	2.47335588	APOC1	apolipoprotein C1
204796_at	4.41e-13	1.32e-14	-8.9506581	22.7111017	-1.34406573	EML1	echinoderm microtubule associated protein like 1
219115_s_at	4.41e-13	1.33e-14	-8.9504983	22.7102899	-0.93764289	IL20RA	interleukin 20 receptor subunit alpha
1555962_at	4.42e-13	1.33e-14	8.9502399	22.7089774	1.22427067	B3GNT7	UDP-GlcNAc:betaGal beta-1,3-N-acetylglucosaminyltransferase 7
236114_at	4.43e-13	1.33e-14	8.9496931	22.7062004	1.36590399
202998_s_at	4.45e-13	1.34e-14	8.9487368	22.7013436	1.85308397	LOXL2	lysyl oxidase like 2
227204_at	4.51e-13	1.36e-14	-8.9457334	22.68609	-1.14530768	PARD6G	par-6 family cell polarity regulator gamma
242288_s_at	4.53e-13	1.36e-14	8.9448957	22.6818356	0.93656981	EMILIN2	elastin microfibril interfacer 2
223450_s_at	4.56e-13	1.37e-14	-8.9434057	22.6742685	-0.51249368	COG3	component of oligomeric golgi complex 3
203165_s_at	4.57e-13	1.38e-14	-8.9430351	22.672386	-0.9604053	SLC33A1	solute carrier family 33 member 1
222570_at	4.59e-13	1.38e-14	-8.9421813	22.6680504	-0.67151157	NCS1	neuronal calcium sensor 1
219358_s_at	4.59e-13	1.38e-14	8.9420787	22.6675294	1.12279013	ADAP2	ArfGAP with dual PH domains 2
219951_s_at	4.60e-13	1.39e-14	-8.9415251	22.6647178	-0.80829183	DZANK1	double zinc ribbon and ankyrin repeat domains 1
203614_at	4.60e-13	1.39e-14	-8.9411462	22.6627938	-0.67936188	ALG11///UTP14C	ALG11, alpha-1,2-mannosyltransferase///UTP14, small subunit processome component homolog C (S. cerevisiae)
1557141_at	4.61e-13	1.39e-14	-8.9405237	22.6596323	-0.50820873	INMT-FAM188B///FAM188B///INMT	INMT-FAM188B readthrough (NMD candidate)///family with sequence similarity 188 member B///indolethylamine N-methyltransferase
230689_at	4.66e-13	1.41e-14	-8.9384207	22.6489526	-0.8938558
209763_at	4.68e-13	1.42e-14	-8.9374456	22.644001	-2.53051006	CHRDL1	chordin like 1
229194_at	4.69e-13	1.42e-14	-8.9369777	22.6416251	-0.80890952	PCGF5	polycomb group ring finger 5
225139_at	4.71e-13	1.43e-14	-8.9361981	22.6376661	-0.53755808	NFATC3	nuclear factor of activated T-cells 3
203441_s_at	4.71e-13	1.43e-14	8.9361091	22.6372143	1.18696259	CDH2	cadherin 2
227529_s_at	4.78e-13	1.45e-14	-8.9327847	22.6203334	-1.73848345	AKAP12	A-kinase anchoring protein 12
227865_at	4.82e-13	1.46e-14	-8.9314074	22.6133399	-0.74694856	IDNK	IDNK, gluconokinase
209854_s_at	4.83e-13	1.47e-14	-8.9308891	22.6107082	-0.88586109	KLK2	kallikrein related peptidase 2
220487_at	4.85e-13	1.48e-14	-8.929586	22.6040918	-0.38683764	SNTG2	syntrophin gamma 2
49452_at	4.92e-13	1.50e-14	-8.9270506	22.5912182	-1.3899175	ACACB	acetyl-CoA carboxylase beta
242648_at	4.96e-13	1.51e-14	-8.9253733	22.5827023	-0.97327919	KLHL8	kelch like family member 8
212858_at	4.96e-13	1.51e-14	8.9251747	22.581694	0.61557931	PAQR4	progestin and adipoQ receptor family member 4
232424_at	4.99e-13	1.52e-14	-8.9239577	22.5755148	-2.28725314	PRDM16	PR/SET domain 16
215132_at	5.02e-13	1.53e-14	-8.9226316	22.5687823	-0.6803599
213856_at	5.02e-13	1.53e-14	8.9222023	22.5666027	0.75234646	CD47	CD47 molecule
227954_at	5.04e-13	1.54e-14	8.9213143	22.5620946	0.77802106	ITPRIPL2	inositol 1,4,5-trisphosphate receptor interacting protein like 2
235085_at	5.08e-13	1.55e-14	-8.9197866	22.5543384	-1.41358476	SGK223	homolog of rat pragma of Rnd2
243294_at	5.11e-13	1.56e-14	-8.9185382	22.5480006	-0.48883062	ZNF780B	zinc finger protein 780B
226897_s_at	5.13e-13	1.57e-14	-8.9177474	22.543986	-0.74117731	ZC3H7A	zinc finger CCCH-type containing 7A
207627_s_at	5.14e-13	1.57e-14	-8.9170411	22.5404007	-0.61706341	TFCP2	transcription factor CP2
1554234_at	5.19e-13	1.59e-14	-8.9153113	22.5316193	-0.9376344	KATNAL2	katanin catalytic subunit A1 like 2
204467_s_at	5.24e-13	1.60e-14	-8.9134046	22.5219402	-0.87738515	SNCA	synuclein alpha
211538_s_at	5.26e-13	1.61e-14	-8.9125004	22.51735	-0.90756174	HSPA2	heat shock protein family A (Hsp70) member 2
53987_at	5.37e-13	1.65e-14	-8.9081368	22.4952	-0.55699297	RANBP10	RAN binding protein 10
202599_s_at	5.38e-13	1.65e-14	8.907869	22.4938408	1.12562291	NRIP1	nuclear receptor interacting protein 1
236065_at	5.43e-13	1.67e-14	8.9058829	22.4837594	3.17782238
232251_at	5.46e-13	1.68e-14	-8.9046824	22.4776663	-1.14397105	NUDT16P1	nudix hydrolase 16 pseudogene 1
229830_at	5.46e-13	1.68e-14	8.9044006	22.476236	1.09112376
244572_at	5.65e-13	1.74e-14	-8.8978179	22.4428263	-1.81612395	KY	kyphoscoliosis peptidase
222409_at	5.65e-13	1.74e-14	8.897793	22.4427	1.09548948	CORO1C	coronin 1C
226666_at	5.74e-13	1.77e-14	-8.8945182	22.4260801	-0.73848458	DAAM1	dishevelled associated activator of morphogenesis 1
210870_s_at	5.83e-13	1.80e-14	-8.8913756	22.4101325	-0.50525425	EPM2A	epilepsy, progressive myoclonus type 2A, Lafora disease (laforin)
1559114_a_at	5.84e-13	1.80e-14	-8.8910398	22.4084282	-0.30444495	ACKR3	atypical chemokine receptor 3
224906_at	5.91e-13	1.82e-14	8.8885944	22.396019	0.89895605	ANO6	anoctamin 6
217562_at	5.98e-13	1.85e-14	-8.8860764	22.3832416	-0.60630487	BRINP3	BMP/retinoic acid inducible neural specific 3
1555679_a_at	6.08e-13	1.88e-14	-8.8827593	22.3664105	-0.83784307	RTN4IP1	reticulon 4 interacting protein 1
225551_at	6.15e-13	1.90e-14	-8.8803613	22.3542433	-0.68833763	CNST	consortin, connexin sorting protein
212599_at	6.15e-13	1.90e-14	8.8803113	22.3539897	1.40167598	AUTS2	autism susceptibility candidate 2
206714_at	6.22e-13	1.92e-14	8.8780128	22.3423276	1.69919885	ALOX15B	arachidonate 15-lipoxygenase, type B
209645_s_at	6.24e-13	1.93e-14	-8.8771628	22.3380149	-0.57104984	ALDH1B1	aldehyde dehydrogenase 1 family member B1
242088_at	6.25e-13	1.94e-14	-8.876897	22.3366667	-0.68047317	KLHL24	kelch like family member 24
226073_at	6.25e-13	1.94e-14	-8.8767638	22.335991	-0.63009831	TMEM218	transmembrane protein 218
229088_at	6.26e-13	1.94e-14	-8.876161	22.3329326	-1.57039073	ENPP1	ectonucleotide pyrophosphatase/phosphodiesterase 1
242582_at	6.27e-13	1.95e-14	-8.8758585	22.3313978	-0.60536529
225871_at	6.33e-13	1.96e-14	-8.8740149	22.3220448	-1.46601212	STEAP2	STEAP2 metalloreductase
225043_at	6.34e-13	1.97e-14	8.8733642	22.3187431	0.72154759	SLC15A4	solute carrier family 15 member 4
204932_at	6.35e-13	1.97e-14	-8.8730151	22.3169723	-1.98144038	TNFRSF11B	TNF receptor superfamily member 11b
227780_s_at	6.41e-13	1.99e-14	-8.8710785	22.3071478	-0.71850277	ECSCR	endothelial cell surface expressed chemotaxis and apoptosis regulator
218627_at	6.45e-13	2.01e-14	8.8696656	22.2999799	1.28123797	DRAM1	DNA damage regulated autophagy modulator 1
223351_at	6.47e-13	2.02e-14	-8.8690197	22.2967036	-0.49654584	C17orf80	chromosome 17 open reading frame 80
227977_at	6.47e-13	2.02e-14	-8.8688061	22.2956196	-0.66013837	ZADH2	zinc binding alcohol dehydrogenase domain containing 2
206606_at	6.48e-13	2.02e-14	-8.8683674	22.2933941	-0.79041923	LIPC	lipase C, hepatic type
240549_at	6.51e-13	2.03e-14	-8.8673811	22.2883909	-1.0260395	NRSN2-AS1	NRSN2 antisense RNA 1
1559524_at	6.62e-13	2.07e-14	-8.8641163	22.2718298	-0.84488758
225884_s_at	6.66e-13	2.08e-14	-8.8628049	22.2651778	-0.63311939	GZF1	GDNF inducible zinc finger protein 1
226284_at	6.69e-13	2.09e-14	-8.8619918	22.2610536	-0.87105775	ZBTB2	zinc finger and BTB domain containing 2
226719_at	6.72e-13	2.10e-14	-8.8607553	22.2547812	-0.52294433	DERL2	derlin 2
1557280_s_at	6.75e-13	2.11e-14	-8.8597569	22.2497175	-0.44638365	ITSN1	intersectin 1
243221_at	6.76e-13	2.12e-14	8.859515	22.2484906	1.54515266	FAM20A	family with sequence similarity 20 member A
1555734_x_at	6.79e-13	2.13e-14	-8.8585688	22.2436912	-1.01666568	AP1S3	adaptor related protein complex 1 sigma 3 subunit
213779_at	6.80e-13	2.13e-14	-8.8581004	22.2413153	-1.01179671	EMID1	EMI domain containing 1
222785_x_at	6.82e-13	2.14e-14	-8.8575293	22.2384184	-0.92679261	C11orf1	chromosome 11 open reading frame 1
219042_at	6.83e-13	2.14e-14	8.8570908	22.2361947	0.62651221	LZTS1	leucine zipper tumor suppressor 1
201466_s_at	6.84e-13	2.15e-14	-8.8564995	22.2331957	-1.42572111	JUN	Jun proto-oncogene, AP-1 transcription factor subunit
235150_at	6.95e-13	2.18e-14	-8.8533974	22.2174624	-1.11567191	SESN3	sestrin 3
1562733_at	7.01e-13	2.20e-14	-8.8516475	22.2085873	-0.43285874	LINC00092	long intergenic non-protein coding RNA 92
205412_at	7.06e-13	2.22e-14	-8.8501885	22.2011884	-0.84500659	ACAT1	acetyl-CoA acetyltransferase 1
1438_at	7.11e-13	2.24e-14	8.8486614	22.1934438	0.71346663	EPHB3	EPH receptor B3
218249_at	7.14e-13	2.25e-14	-8.8477948	22.1890491	-0.42998913	ZDHHC6	zinc finger DHHC-type containing 6
219894_at	7.20e-13	2.27e-14	-8.8458799	22.1793384	-0.79079755	MAGEL2	MAGE family member L2
1554016_a_at	7.20e-13	2.27e-14	8.8457566	22.178713	0.47693577	USB1	U6 snRNA biogenesis phosphodiesterase 1
1553719_s_at	7.35e-13	2.32e-14	-8.8416639	22.1579593	-0.69819247	ZNF548	zinc finger protein 548
235266_at	7.37e-13	2.33e-14	8.8411943	22.1555781	0.69394694	ATAD2	ATPase family, AAA domain containing 2
219443_at	7.40e-13	2.34e-14	-8.840164	22.1503538	-0.6526424	TASP1	taspase 1
217779_s_at	7.49e-13	2.37e-14	-8.8378428	22.1385837	-0.63782755	PNRC2	proline rich nuclear receptor coactivator 2
225598_at	7.53e-13	2.38e-14	-8.8366373	22.1324717	-1.09593886	SLC45A4	solute carrier family 45 member 4
201506_at	7.53e-13	2.38e-14	8.8364862	22.1317053	1.85453826	TGFBI	transforming growth factor beta induced
227113_at	7.53e-13	2.38e-14	-8.8363275	22.1309009	-0.55248364	ADHFE1	alcohol dehydrogenase, iron containing 1
224952_at	7.64e-13	2.42e-14	8.8334087	22.1161019	0.86709118	TANC2	tetratricopeptide repeat, ankyrin repeat and coiled-coil containing 2
221003_s_at	7.72e-13	2.45e-14	-8.8313691	22.1057612	-0.60823982	CAB39L	calcium binding protein 39 like
209566_at	7.77e-13	2.46e-14	-8.8299261	22.0984453	-0.55164139	INSIG2	insulin induced gene 2
214364_at	7.77e-13	2.47e-14	-8.829775	22.0976793	-0.56525903	MTERF4	mitochondrial transcription termination factor 4
243671_at	7.77e-13	2.47e-14	-8.829693	22.0972633	-1.04794876
1556096_s_at	7.85e-13	2.49e-14	-8.8276984	22.0871512	-0.97812382	UNC13C	unc-13 homolog C
229372_at	7.89e-13	2.51e-14	8.8264661	22.0809043	1.61799698	GOLT1A	golgi transport 1A
213553_x_at	7.90e-13	2.51e-14	8.8260341	22.078714	1.56922883	APOC1	apolipoprotein C1
205501_at	7.95e-13	2.53e-14	-8.8247199	22.0720517	-1.57614448	PDE10A	phosphodiesterase 10A
218264_at	7.98e-13	2.54e-14	-8.8240055	22.0684303	-0.57299406	BCCIP	BRCA2 and CDKN1A interacting protein
217897_at	8.03e-13	2.56e-14	-8.8227207	22.0619175	-1.22037927	FXYD6	FXYD domain containing ion transport regulator 6
239543_s_at	8.04e-13	2.56e-14	8.8223729	22.0601543	1.15920319
1553645_at	8.08e-13	2.58e-14	-8.8210992	22.0536979	-0.70068685	CCDC141	coiled-coil domain containing 141
213237_at	8.09e-13	2.58e-14	8.8209665	22.053025	0.56867116	KNOP1	lysine rich nucleolar protein 1
224578_at	8.09e-13	2.58e-14	8.8208472	22.0524205	0.66326423	RCC2	regulator of chromosome condensation 2
237953_at	8.28e-13	2.65e-14	8.8160925	22.0283192	1.31964047
205289_at	8.29e-13	2.65e-14	-8.8157007	22.0263336	-1.45816222	BMP2	bone morphogenetic protein 2
238633_at	8.31e-13	2.66e-14	-8.8152842	22.0242225	-0.99289865	EPC1	enhancer of polycomb homolog 1
208399_s_at	8.37e-13	2.68e-14	-8.8137075	22.0162309	-2.77940753	EDN3	endothelin 3
228602_at	8.47e-13	2.71e-14	-8.8112864	22.0039598	-1.59650005	SGCD	sarcoglycan delta
1558345_a_at	8.58e-13	2.75e-14	-8.8087287	21.990997	-1.15053838	LOC439911	uncharacterized LOC439911
1556822_s_at	8.69e-13	2.78e-14	-8.8061401	21.9778778	-0.52207001	ZNF837	zinc finger protein 837
235835_at	8.69e-13	2.79e-14	-8.8058856	21.9765882	-0.52055236
206071_s_at	8.85e-13	2.84e-14	-8.8022328	21.9580766	-0.87282848	EPHA3	EPH receptor A3
201869_s_at	8.89e-13	2.86e-14	-8.8012703	21.9531992	-0.68951913	TBL1X	transducin (beta)-like 1X-linked
1552794_a_at	8.92e-13	2.87e-14	-8.8004173	21.9488767	-0.58326558	ZNF547	zinc finger protein 547
201223_s_at	9.03e-13	2.90e-14	8.798086	21.9370636	0.63333703	RAD23B	RAD23 homolog B, nucleotide excision repair protein
205882_x_at	9.07e-13	2.92e-14	-8.7970516	21.9318218	-1.09133605	ADD3	adducin 3
225024_at	9.08e-13	2.92e-14	-8.7967535	21.9303117	-0.52812208	RPRD1B	regulation of nuclear pre-mRNA domain containing 1B
204246_s_at	9.08e-13	2.93e-14	-8.7965095	21.9290748	-0.60070748	DCTN3	dynactin subunit 3
228162_at	9.11e-13	2.94e-14	-8.7958884	21.925928	-0.5942031	ESD	esterase D
1557385_at	9.13e-13	2.94e-14	-8.7953679	21.9232904	-0.83034413	FAM161A	family with sequence similarity 161 member A
235647_at	9.28e-13	2.99e-14	-8.7920836	21.9066495	-0.7397919	AP4S1	adaptor related protein complex 4 sigma 1 subunit
1569792_a_at	9.33e-13	3.01e-14	-8.7909075	21.9006906	-0.5926614	ETFBKMT	electron transfer flavoprotein beta subunit lysine methyltransferase
1555151_s_at	9.34e-13	3.02e-14	-8.7904962	21.8986071	-0.55305407	TDH	L-threonine dehydrogenase (pseudogene)
1553858_at	9.35e-13	3.02e-14	-8.7903057	21.8976419	-0.41398136	ZBTB3	zinc finger and BTB domain containing 3
236766_at	9.35e-13	3.02e-14	8.7901256	21.896729	0.80757331
231067_s_at	9.41e-13	3.04e-14	-8.7888421	21.8902262	-1.68519447	AKAP12	A-kinase anchoring protein 12
228653_at	9.43e-13	3.05e-14	-8.7883501	21.8877335	-1.48870524	SAMD5	sterile alpha motif domain containing 5
229584_at	9.46e-13	3.06e-14	8.7875783	21.8838235	3.3637495	LRRK2	leucine rich repeat kinase 2
224149_x_at	9.68e-13	3.14e-14	-8.7829701	21.8604777	-0.80744417	SLMAP	sarcolemma associated protein
204686_at	9.84e-13	3.19e-14	-8.7796017	21.8434139	-1.32908612	IRS1	insulin receptor substrate 1
205171_at	9.93e-13	3.22e-14	-8.7777421	21.833994	-0.93653753	PTPN4	protein tyrosine phosphatase, non-receptor type 4
232136_s_at	1.00e-12	3.26e-14	-8.7757398	21.8238516	-1.28792985	CTTNBP2	cortactin binding protein 2
218146_at	1.01e-12	3.29e-14	-8.7736454	21.8132429	-0.4799627	GLT8D1	glycosyltransferase 8 domain containing 1
206201_s_at	1.02e-12	3.32e-14	-8.7719086	21.8044462	-1.3736399	MEOX2	mesenchyme homeobox 2
214967_at	1.03e-12	3.35e-14	8.7702467	21.796029	1.22752343
222717_at	1.03e-12	3.36e-14	-8.7696497	21.7930052	-2.02290278	SDPR	serum deprivation response
217287_s_at	1.03e-12	3.36e-14	-8.7695323	21.7924103	-1.02250061	TRPC6	transient receptor potential cation channel subfamily C member 6
204034_at	1.03e-12	3.37e-14	8.7691704	21.7905774	0.97689311	ETHE1	ETHE1, persulfide dioxygenase
227202_at	1.03e-12	3.37e-14	-8.769048	21.7899575	-0.52755723	CNTN1	contactin 1
203700_s_at	1.04e-12	3.39e-14	-8.7679176	21.7842326	-1.78265494	DIO2	deiodinase, iodothyronine, type II
229461_x_at	1.04e-12	3.40e-14	-8.7674966	21.7821	-1.63239587	NEGR1	neuronal growth regulator 1
213444_at	1.04e-12	3.40e-14	-8.7673078	21.7811441	-0.88461196	ZNF862	zinc finger protein 862
234993_at	1.05e-12	3.44e-14	-8.7650983	21.7699541	-0.70697548	ABHD13	abhydrolase domain containing 13
209652_s_at	1.05e-12	3.45e-14	-8.7646683	21.7677764	-1.5200755	PGF	placental growth factor
1562920_at	1.06e-12	3.47e-14	-8.7632053	21.7603671	-0.47924334	LOC441086	uncharacterized LOC441086
240890_at	1.08e-12	3.54e-14	-8.7591851	21.7400087	-1.06470618	LOC643733	caspase 4, apoptosis-related cysteine peptidase pseudogene
211924_s_at	1.09e-12	3.57e-14	8.7577269	21.7326246	1.58536801	PLAUR	plasminogen activator, urokinase receptor
227577_at	1.09e-12	3.58e-14	-8.7573078	21.7305022	-0.60221256	EXOC8	exocyst complex component 8
201560_at	1.11e-12	3.65e-14	8.7534386	21.7109103	0.97215486	CLIC4	chloride intracellular channel 4
221487_s_at	1.12e-12	3.68e-14	-8.7517356	21.7022875	-0.73127988	ENSA	endosulfine alpha
222462_s_at	1.12e-12	3.69e-14	8.7515835	21.7015175	0.50023422	BACE1	beta-secretase 1
206599_at	1.13e-12	3.69e-14	-8.7511522	21.6993337	-0.60402271	SLC16A5	solute carrier family 16 member 5
205933_at	1.13e-12	3.70e-14	-8.7509965	21.6985453	-0.93899122	SETBP1	SET binding protein 1
212744_at	1.14e-12	3.73e-14	-8.7490485	21.6886822	-0.63661477	BBS4	Bardet-Biedl syndrome 4
214279_s_at	1.14e-12	3.74e-14	-8.7488845	21.6878519	-1.32362434	NDRG2	NDRG family member 2
229241_at	1.14e-12	3.76e-14	-8.7478838	21.6827854	-0.66496732	LDHD	lactate dehydrogenase D
235331_x_at	1.14e-12	3.77e-14	-8.7472861	21.6797593	-1.01415563	PCGF5	polycomb group ring finger 5
206906_at	1.15e-12	3.78e-14	8.7468313	21.6774566	0.59516752	ICAM5	intercellular adhesion molecule 5
238969_at	1.17e-12	3.86e-14	-8.7426871	21.6564761	-1.28260931	PQLC2L	PQ loop repeat containing 2 like
228834_at	1.18e-12	3.88e-14	-8.7414803	21.6503666	-1.39603104	TOB1	transducer of ERBB2, 1
AFFX-HUMGAPDH/M33197_3_at	1.18e-12	3.90e-14	8.7406067	21.6459442	0.42099593	GAPDH	glyceraldehyde-3-phosphate dehydrogenase
201200_at	1.19e-12	3.93e-14	-8.7389235	21.6374238	-0.47192796	CREG1	cellular repressor of E1A stimulated genes 1
225234_at	1.20e-12	3.95e-14	8.7379968	21.6327327	0.6464365	CBL	Cbl proto-oncogene
224668_at	1.20e-12	3.96e-14	-8.7377961	21.6317168	-0.48620083	SYS1	Sys1 golgi trafficking protein
228686_at	1.20e-12	3.96e-14	-8.7377152	21.631307	-0.84590347	LOC101929964///LINC01184	uncharacterized LOC101929964///long intergenic non-protein coding RNA 1184
222095_s_at	1.20e-12	3.97e-14	-8.7373274	21.6293443	-0.95200921	FAM163A	family with sequence similarity 163 member A
238485_at	1.21e-12	4.00e-14	-8.7357053	21.6211329	-0.69711001	IQCH-AS1	IQCH antisense RNA 1
243228_at	1.23e-12	4.06e-14	-8.7327969	21.6064116	-0.4455779	GTF3C4	general transcription factor IIIC subunit 4
214020_x_at	1.23e-12	4.07e-14	8.7321991	21.6033856	0.74041007	ITGB5	integrin subunit beta 5
224415_s_at	1.23e-12	4.09e-14	-8.7313976	21.5993289	-0.67912454	HINT2	histidine triad nucleotide binding protein 2
224027_at	1.23e-12	4.10e-14	-8.7309788	21.5972093	-1.67638289	CCL28	C-C motif chemokine ligand 28
239066_at	1.25e-12	4.15e-14	-8.7282784	21.5835416	-1.86853298
1552902_a_at	1.26e-12	4.18e-14	-8.7270658	21.5774044	-0.63761068	FOXP2	forkhead box P2
239711_at	1.27e-12	4.22e-14	-8.7251029	21.5674704	-1.0410873	ADAL	adenosine deaminase like
53912_at	1.27e-12	4.23e-14	-8.7245495	21.5646693	-0.46881789	SNX11	sorting nexin 11
235756_at	1.28e-12	4.25e-14	8.7236917	21.5603283	0.75244803
213869_x_at	1.28e-12	4.26e-14	8.7234683	21.5591977	0.96766056	THY1	Thy-1 cell surface antigen
220512_at	1.28e-12	4.28e-14	8.7226113	21.5548605	1.35219328	DLC1	DLC1 Rho GTPase activating protein
1556695_a_at	1.29e-12	4.29e-14	8.7221082	21.5523148	1.16895714	NR2F1-AS1	NR2F1 antisense RNA 1
203088_at	1.29e-12	4.30e-14	-8.7214635	21.5490522	-1.31479026	FBLN5	fibulin 5
237344_at	1.30e-12	4.33e-14	-8.7200968	21.542136	-0.58775879	LINC01539	long intergenic non-protein coding RNA 1539
203714_s_at	1.30e-12	4.33e-14	-8.7200135	21.5417144	-0.70376507	TBCE	tubulin folding cofactor E
226145_s_at	1.31e-12	4.36e-14	-8.7187859	21.5355021	-1.83013594	FRAS1	Fraser extracellular matrix complex subunit 1
203492_x_at	1.31e-12	4.37e-14	-8.7182261	21.5326692	-0.56330074	CEP57	centrosomal protein 57
202570_s_at	1.32e-12	4.40e-14	8.7171636	21.5272926	0.61351787	DLGAP4	DLG associated protein 4
229298_at	1.32e-12	4.42e-14	-8.7163297	21.5230733	-1.06734794	KBTBD7	kelch repeat and BTB domain containing 7
226500_at	1.32e-12	4.43e-14	-8.7156888	21.5198302	-0.61524647	ZBTB47	zinc finger and BTB domain containing 47
202588_at	1.33e-12	4.44e-14	8.7151532	21.51712	0.88310246	AK1	adenylate kinase 1
237702_at	1.33e-12	4.46e-14	-8.7145099	21.5138649	-0.4270883	RBM45	RNA binding motif protein 45
217202_s_at	1.34e-12	4.50e-14	-8.7128331	21.5053805	-1.06477275	GLUL	glutamate-ammonia ligase
1553150_at	1.34e-12	4.50e-14	-8.7128103	21.5052648	-0.85138696	KDM1B	lysine demethylase 1B
236634_at	1.35e-12	4.53e-14	-8.7112058	21.4971467	-1.04874035	C8orf48	chromosome 8 open reading frame 48
208832_at	1.35e-12	4.54e-14	-8.7108658	21.4954262	-0.54422071	ATXN10	ataxin 10
222510_s_at	1.35e-12	4.55e-14	-8.7105102	21.493627	-0.72347569	MKRN2	makorin ring finger protein 2
207144_s_at	1.36e-12	4.58e-14	8.7093553	21.4877841	3.22945774	CITED1	Cbp/p300 interacting transactivator with Glu/Asp rich carboxy-terminal domain 1
218144_s_at	1.37e-12	4.62e-14	8.7077638	21.4797318	0.54098935	INF2	inverted formin, FH2 and WH2 domain containing
210316_at	1.38e-12	4.63e-14	-8.7072199	21.4769798	-0.55553569	FLT4	fms related tyrosine kinase 4
225487_at	1.38e-12	4.66e-14	-8.7060417	21.4710191	-0.80549735	TMEM18	transmembrane protein 18
215570_s_at	1.40e-12	4.72e-14	-8.7032927	21.4571117	-0.78890294	ZNF780A///ZNF780B	zinc finger protein 780A///zinc finger protein 780B
213293_s_at	1.40e-12	4.73e-14	8.7031433	21.456356	1.59679592	TRIM22	tripartite motif containing 22
244662_at	1.43e-12	4.83e-14	-8.6987636	21.4341999	-0.55510983	MBD5	methyl-CpG binding domain protein 5
235898_at	1.44e-12	4.85e-14	-8.6982589	21.4316468	-0.63987177	LOC102723845	uncharacterized LOC102723845
203810_at	1.45e-12	4.88e-14	-8.6968028	21.4242812	-1.06707029	DNAJB4	DnaJ heat shock protein family (Hsp40) member B4
213709_at	1.45e-12	4.89e-14	-8.6966228	21.4233708	-0.78066181	BHLHB9	basic helix-loop-helix domain containing, class B, 9
227997_at	1.45e-12	4.91e-14	8.6955262	21.4178237	1.56367448	IL17RD	interleukin 17 receptor D
213359_at	1.47e-12	4.97e-14	8.6934846	21.407497	1.32944579	HNRNPD	heterogeneous nuclear ribonucleoprotein D
218006_s_at	1.47e-12	4.98e-14	-8.6930529	21.4053136	-0.89589583	ZNF22	zinc finger protein 22
216594_x_at	1.47e-12	4.99e-14	-8.6926269	21.4031586	-1.34211554	AKR1C1	aldo-keto reductase family 1 member C1
238094_at	1.48e-12	5.00e-14	-8.6922678	21.4013427	-0.41032999	LOC101928728	uncharacterized LOC101928728
221732_at	1.50e-12	5.10e-14	8.6884735	21.3821516	0.41766124	CANT1	calcium activated nucleotidase 1
239894_at	1.51e-12	5.11e-14	-8.6877413	21.3784486	-1.09413207	NEBL-AS1	NEBL antisense RNA 1
1554919_s_at	1.51e-12	5.13e-14	-8.6870259	21.3748304	-0.58742137	CFAP69	cilia and flagella associated protein 69
227945_at	1.53e-12	5.19e-14	-8.6847989	21.3635677	-0.68171483	TBC1D1	TBC1 domain family member 1
226364_at	1.53e-12	5.20e-14	8.6846188	21.3626566	1.47360732	HIP1	huntingtin interacting protein 1
227167_s_at	1.53e-12	5.20e-14	8.6844355	21.3617299	0.9478335	RASSF3	Ras association domain family member 3
202201_at	1.55e-12	5.26e-14	-8.6824553	21.3517154	-0.67191825	BLVRB	biliverdin reductase B
214076_at	1.56e-12	5.29e-14	-8.6811566	21.3451481	-0.4915258	GFOD2	glucose-fructose oxidoreductase domain containing 2
223548_at	1.57e-12	5.34e-14	-8.6794282	21.3364078	-0.42414067	SWT1	SWT1, RNA endoribonuclease homolog
227692_at	1.57e-12	5.35e-14	-8.6790179	21.334333	-1.23578137	GNAI1	G protein subunit alpha i1
219451_at	1.58e-12	5.38e-14	-8.677868	21.328518	-0.968191	MSRB2	methionine sulfoxide reductase B2
201594_s_at	1.59e-12	5.41e-14	8.6769798	21.3240267	0.41552725	PPP4R1	protein phosphatase 4 regulatory subunit 1
226022_at	1.60e-12	5.45e-14	-8.6752814	21.3154391	-1.0477334	SASH1	SAM and SH3 domain containing 1
231849_at	1.60e-12	5.48e-14	8.6743778	21.3108697	1.22971574	KRT80	keratin 80
209651_at	1.61e-12	5.51e-14	8.6732021	21.3049253	0.97900121	TGFB1I1	transforming growth factor beta 1 induced transcript 1
229126_at	1.62e-12	5.52e-14	-8.6728051	21.3029178	-0.69913819	TMEM19	transmembrane protein 19
223741_s_at	1.63e-12	5.58e-14	-8.6708297	21.2929299	-1.12294276	TTYH2	tweety family member 2
227526_at	1.64e-12	5.60e-14	-8.6702413	21.2899553	-1.88866331	CDON	cell adhesion associated, oncogene regulated
229831_at	1.64e-12	5.60e-14	-8.6701447	21.2894669	-1.83621574	CNTN3	contactin 3
219929_s_at	1.64e-12	5.60e-14	-8.670128	21.2893824	-0.96892027	ZFYVE21	zinc finger FYVE-type containing 21
222548_s_at	1.65e-12	5.64e-14	8.6685848	21.2815803	1.01904736	MAP4K4	mitogen-activated protein kinase kinase kinase kinase 4
242081_at	1.65e-12	5.67e-14	-8.6677879	21.2775513	-0.56547499	ACAP1	ArfGAP with coiled-coil, ankyrin repeat and PH domains 1
230782_at	1.65e-12	5.67e-14	-8.6675507	21.276352	-2.17941952	SORD	sorbitol dehydrogenase
232501_at	1.66e-12	5.69e-14	-8.6671014	21.2740804	-0.52571597	RNF150	ring finger protein 150
204285_s_at	1.66e-12	5.70e-14	8.6665162	21.2711221	2.35619485	PMAIP1	phorbol-12-myristate-13-acetate-induced protein 1
214475_x_at	1.66e-12	5.72e-14	8.6661006	21.2690207	1.25671017	CAPN3	calpain 3
226264_at	1.67e-12	5.75e-14	8.6648491	21.2626939	0.90280082	SUSD1	sushi domain containing 1
225914_s_at	1.67e-12	5.76e-14	-8.6646134	21.2615022	-0.78062796	CAB39L	calcium binding protein 39 like
218060_s_at	1.68e-12	5.77e-14	8.6643175	21.2600063	0.39480584	USB1	U6 snRNA biogenesis phosphodiesterase 1
201572_x_at	1.68e-12	5.77e-14	-8.6640832	21.2588218	-0.60879769	DCTD	dCMP deaminase
225231_at	1.68e-12	5.78e-14	8.6637651	21.2572137	0.68190111	CBL	Cbl proto-oncogene
244065_at	1.68e-12	5.80e-14	-8.6633593	21.2551626	-0.55417951	CNTNAP3B///CNTNAP3	contactin associated protein-like 3B///contactin associated protein-like 3
204124_at	1.68e-12	5.81e-14	8.66297	21.2531945	2.66164463	SLC34A2	solute carrier family 34 member 2
1555865_at	1.68e-12	5.81e-14	-8.6628946	21.2528134	-1.07260832	TOLLIP-AS1	TOLLIP antisense RNA 1 (head to head)
230220_at	1.69e-12	5.82e-14	-8.6624866	21.2507506	-0.47070024	UNC80	unc-80 homolog, NALCN activator
229900_at	1.70e-12	5.86e-14	8.6610696	21.2435873	1.00248582	CD109	CD109 molecule
221486_at	1.71e-12	5.92e-14	-8.6592598	21.2344387	-0.59408979	ENSA	endosulfine alpha
213107_at	1.75e-12	6.05e-14	8.6549153	21.2124786	1.29554124	TNIK	TRAF2 and NCK interacting kinase
210085_s_at	1.79e-12	6.17e-14	-8.6510314	21.1928481	-1.21598861	ANXA9	annexin A9
235939_at	1.79e-12	6.21e-14	8.6499138	21.1871997	0.6895376	ZFP69B	ZFP69 zinc finger protein B
201042_at	1.81e-12	6.27e-14	8.647892	21.1769814	1.69564942	TGM2	transglutaminase 2
229054_at	1.87e-12	6.48e-14	-8.6416544	21.1454595	-0.56562496
243946_at	1.96e-12	6.81e-14	-8.6320579	21.0969701	-0.65347058	SMOC2	SPARC related modular calcium binding 2
218248_at	1.96e-12	6.81e-14	8.6320408	21.0968837	0.62457033	FAM111A	family with sequence similarity 111 member A
236446_at	1.97e-12	6.84e-14	-8.6310294	21.0917736	-1.3416274
222020_s_at	1.97e-12	6.85e-14	8.6308095	21.0906629	1.51218302	LOC102725271///NTM	neurotrimin-like///neurotrimin
1557746_at	1.98e-12	6.88e-14	-8.6300564	21.086858	-0.36139597
228107_at	1.99e-12	6.91e-14	-8.6290096	21.0815692	-1.57723726	C8orf88	chromosome 8 open reading frame 88
218731_s_at	2.05e-12	7.11e-14	8.6234885	21.053678	1.08811005	VWA1	von Willebrand factor A domain containing 1
244398_x_at	2.05e-12	7.11e-14	-8.6233686	21.0530721	-0.64948816	ZNF684	zinc finger protein 684
230552_at	2.05e-12	7.15e-14	-8.6224537	21.0484508	-1.10123137	LOC100134317///LOC284412	uncharacterized LOC100134317///uncharacterized LOC284412
201899_s_at	2.06e-12	7.16e-14	8.6221413	21.0468728	0.62435356	UBE2A	ubiquitin conjugating enzyme E2 A
234971_x_at	2.06e-12	7.16e-14	8.6220745	21.0465353	0.78145403	PLCD3	phospholipase C delta 3
33323_r_at	2.06e-12	7.18e-14	8.6216408	21.0443443	2.28987138	SFN	stratifin
205979_at	2.06e-12	7.19e-14	-8.6213567	21.0429093	-2.05552217	SCGB2A1	secretoglobin family 2A member 1
235424_at	2.06e-12	7.19e-14	-8.6213383	21.0428166	-0.76615757	FAM122A	family with sequence similarity 122A
201964_at	2.06e-12	7.20e-14	-8.620958	21.0408954	-0.73225806	SETX	senataxin
227401_at	2.10e-12	7.33e-14	-8.6176607	21.0242404	-0.90507337	IL17D	interleukin 17D
238417_at	2.11e-12	7.37e-14	8.6165734	21.0187486	0.69455465	PGM2L1	phosphoglucomutase 2 like 1
236350_at	2.11e-12	7.37e-14	-8.6164071	21.0179085	-0.80515862
225910_at	2.12e-12	7.43e-14	-8.6148747	21.0101688	-0.5944653	HELZ	helicase with zinc finger
223463_at	2.12e-12	7.43e-14	-8.6147858	21.0097195	-0.85260007	RAB23	RAB23, member RAS oncogene family
1562583_s_at	2.13e-12	7.45e-14	-8.6142689	21.0071091	-1.33823967
221619_s_at	2.14e-12	7.49e-14	-8.6133667	21.0025524	-0.82315132	MTCH1	mitochondrial carrier 1
227932_at	2.16e-12	7.58e-14	-8.6109132	20.990161	-0.63029659	ARIH2	ariadne RBR E3 ubiquitin protein ligase 2
203940_s_at	2.17e-12	7.63e-14	8.6097645	20.9843599	0.94102095	VASH1	vasohibin 1
236358_at	2.19e-12	7.68e-14	-8.608456	20.9777517	-1.07748433
227551_at	2.19e-12	7.70e-14	-8.6080096	20.9754973	-0.64312618	ABHD17B	abhydrolase domain containing 17B
202796_at	2.20e-12	7.73e-14	8.6071198	20.9710038	0.94995597	SYNPO	synaptopodin
219932_at	2.23e-12	7.84e-14	8.6045458	20.9580056	2.7471449	SLC27A6	solute carrier family 27 member 6
1559190_s_at	2.25e-12	7.90e-14	-8.6030275	20.950339	-1.05331464	RDH13	retinol dehydrogenase 13
238893_at	2.25e-12	7.92e-14	-8.6024554	20.9474499	-0.80859719	LINC00936	long intergenic non-protein coding RNA 936
214789_x_at	2.29e-12	8.05e-14	-8.5993086	20.9315608	-0.39215506	SRSF8	serine and arginine rich splicing factor 8
232603_at	2.29e-12	8.05e-14	-8.5992004	20.9310146	-0.56293354	DCDC5///DCDC1	doublecortin domain containing 5///doublecortin domain containing 1
1555812_a_at	2.29e-12	8.07e-14	8.5987706	20.9288441	1.47517326	ARHGDIB	Rho GDP dissociation inhibitor beta
226269_at	2.29e-12	8.08e-14	-8.5984621	20.9272866	-0.77485934	GDAP1	ganglioside induced differentiation associated protein 1
202808_at	2.31e-12	8.16e-14	-8.596692	20.9183492	-0.62242427	WBP1L	WW domain binding protein 1-like
228909_at	2.32e-12	8.17e-14	-8.5962814	20.9162762	-0.93126782	LOC642852	uncharacterized LOC642852
33322_i_at	2.33e-12	8.21e-14	8.5953741	20.9116957	1.87816201	SFN	stratifin
219187_at	2.33e-12	8.22e-14	-8.5951503	20.9105657	-0.52739099	FKBPL	FK506 binding protein like
227405_s_at	2.36e-12	8.34e-14	-8.5924281	20.8968221	-0.76901243	MIR4683///FZD8	microRNA 4683///frizzled class receptor 8
211715_s_at	2.36e-12	8.36e-14	-8.5918401	20.8938537	-0.8440041	BDH1	3-hydroxybutyrate dehydrogenase, type 1
233641_s_at	2.37e-12	8.40e-14	-8.5909056	20.889136	-0.53391503	FAM167A	family with sequence similarity 167 member A
204030_s_at	2.38e-12	8.41e-14	8.5906522	20.8878567	1.35465212	IQCJ-SCHIP1///SCHIP1	IQCJ-SCHIP1 readthrough///schwannomin interacting protein 1
225496_s_at	2.38e-12	8.44e-14	8.5900089	20.884609	1.26122153	SYTL2	synaptotagmin like 2
203678_at	2.38e-12	8.45e-14	-8.5898513	20.8838135	-0.53978855	FAN1	FANCD2/FANCI-associated nuclease 1
206453_s_at	2.42e-12	8.57e-14	-8.5870825	20.8698364	-0.94995867	NDRG2	NDRG family member 2
227273_at	2.42e-12	8.59e-14	-8.5866583	20.8676952	-0.87618499	BMPR1A	bone morphogenetic protein receptor type 1A
239241_at	2.42e-12	8.60e-14	-8.586477	20.8667798	-0.54629147	LOC101928424	uncharacterized LOC101928424
213665_at	2.42e-12	8.60e-14	8.586291	20.8658408	0.62771326	SOX4	SRY-box 4
224807_at	2.44e-12	8.67e-14	8.584716	20.8578908	0.61448629	GRAMD1A	GRAM domain containing 1A
209409_at	2.44e-12	8.67e-14	8.5846849	20.8577336	0.87256446	GRB10	growth factor receptor bound protein 10
223504_at	2.46e-12	8.74e-14	-8.5831598	20.8500352	-0.82837061	DNAJC27	DnaJ heat shock protein family (Hsp40) member C27
215766_at	2.46e-12	8.75e-14	-8.5830644	20.8495539	-0.47901943	GSTA1	glutathione S-transferase alpha 1
223634_at	2.48e-12	8.82e-14	8.5813368	20.8408339	1.22772837	RASD2	RASD family member 2
212834_at	2.49e-12	8.88e-14	8.5800402	20.8342893	0.7837581	DDX52	DEAD-box helicase 52
205070_at	2.51e-12	8.93e-14	-8.5790131	20.8291053	-0.57924103	ING3	inhibitor of growth family member 3
1556244_s_at	2.52e-12	8.98e-14	-8.5779517	20.8237483	-0.66118091	LOC375196	uncharacterized LOC375196
228150_at	2.53e-12	9.02e-14	8.5770483	20.8191891	0.95664935	SEC16B	SEC16 homolog B, endoplasmic reticulum export factor
224240_s_at	2.56e-12	9.13e-14	-8.5747537	20.8076085	-0.93297869	CCL28	C-C motif chemokine ligand 28
228563_at	2.56e-12	9.14e-14	8.574379	20.8057172	1.02164812	GJC1	gap junction protein gamma 1
213456_at	2.57e-12	9.18e-14	-8.5736541	20.802059	-1.27019374	SOSTDC1	sclerostin domain containing 1
208369_s_at	2.59e-12	9.25e-14	-8.5720743	20.7940864	-0.48662973	GCDH	glutaryl-CoA dehydrogenase
239262_at	2.60e-12	9.29e-14	-8.5712088	20.789719	-1.43389267
203939_at	2.62e-12	9.36e-14	8.5698126	20.7826729	1.42387871	NT5E	5'-nucleotidase ecto
200672_x_at	2.62e-12	9.39e-14	-8.5691705	20.779433	-0.79855974	SPTBN1	spectrin beta, non-erythrocytic 1
240892_at	2.63e-12	9.42e-14	-8.5686603	20.7768585	-0.56370453
219736_at	2.63e-12	9.44e-14	8.5682327	20.7747008	2.73504415	TRIM36	tripartite motif containing 36
205880_at	2.63e-12	9.44e-14	-8.5681576	20.7743219	-0.81371738	PRKD1	protein kinase D1
242998_at	2.66e-12	9.54e-14	-8.5661895	20.7643908	-0.89129301	RDH12	retinol dehydrogenase 12 (all-trans/9-cis/11-cis)
203869_at	2.67e-12	9.57e-14	-8.5655126	20.7609751	-0.85348351	USP46	ubiquitin specific peptidase 46
65630_at	2.70e-12	9.68e-14	-8.5631694	20.7491521	-0.92587988	TMEM80	transmembrane protein 80
202026_at	2.70e-12	9.72e-14	-8.5624617	20.7455816	-0.63617558	SDHD	succinate dehydrogenase complex subunit D
207981_s_at	2.70e-12	9.73e-14	-8.5623508	20.7450218	-1.92898957	ESRRG	estrogen related receptor gamma
236458_at	2.74e-12	9.85e-14	-8.5599031	20.7326722	-0.69772819
230255_at	2.74e-12	9.86e-14	8.5597379	20.7318389	0.82295127	GABRD	gamma-aminobutyric acid type A receptor delta subunit
238953_at	2.75e-12	9.89e-14	-8.5590099	20.7281658	-0.84991079	SP2-AS1	SP2 antisense RNA 1
242686_at	2.77e-12	1.00e-13	-8.5569871	20.7179605	-0.59059493	STARD13	StAR related lipid transfer domain containing 13
211098_x_at	2.82e-12	1.02e-13	-8.5535368	20.7005547	-0.54297454	TMCO1	transmembrane and coiled-coil domains 1
231117_at	2.85e-12	1.03e-13	-8.5516588	20.6910811	-0.65277106	FAM181A	family with sequence similarity 181 member A
227934_at	2.88e-12	1.04e-13	-8.5492368	20.6788639	-0.82642406	KPNA5	karyopherin subunit alpha 5
208457_at	2.92e-12	1.05e-13	8.5464636	20.6648756	0.62813461	GABRD	gamma-aminobutyric acid type A receptor delta subunit
209033_s_at	2.93e-12	1.06e-13	-8.5454985	20.660008	-0.39467448	DYRK1A	dual specificity tyrosine phosphorylation regulated kinase 1A
210330_at	2.94e-12	1.06e-13	-8.5449572	20.6572775	-1.25639104	SGCD	sarcoglycan delta
239093_at	2.95e-12	1.07e-13	-8.5445881	20.6554163	-0.88786051	HOGA1	4-hydroxy-2-oxoglutarate aldolase 1
227908_at	2.96e-12	1.07e-13	-8.5435237	20.6500477	-0.89342103	TBC1D24	TBC1 domain family member 24
211964_at	2.96e-12	1.07e-13	8.5433803	20.6493243	0.99403312	COL4A2	collagen type IV alpha 2 chain
204924_at	2.96e-12	1.07e-13	8.5431613	20.6482199	1.53712792	TLR2	toll like receptor 2
228305_at	2.99e-12	1.08e-13	-8.5414931	20.6398066	-0.51823572	ZNF565	zinc finger protein 565
204739_at	2.99e-12	1.08e-13	-8.5411132	20.6378904	-0.56831967	CENPC	centromere protein C
216220_s_at	3.00e-12	1.09e-13	8.5402784	20.6336805	0.41788031	ADORA1	adenosine A1 receptor
240857_at	3.05e-12	1.11e-13	-8.5372061	20.6181861	-0.7839833	DNAH9	dynein axonemal heavy chain 9
230478_at	3.06e-12	1.11e-13	8.5365296	20.6147746	0.80596222	OIT3	oncoprotein induced transcript 3
231943_at	3.15e-12	1.14e-13	-8.5308637	20.5862041	-0.4823291	ZFP28	ZFP28 zinc finger protein
227021_at	3.15e-12	1.14e-13	-8.5304981	20.5843607	-0.91159744	KDM1B	lysine demethylase 1B
229441_at	3.15e-12	1.14e-13	8.5304834	20.5842863	1.56951593	PRSS23	protease, serine 23
52159_at	3.20e-12	1.16e-13	-8.5271255	20.5673559	-0.39233023	HEMK1	HemK methyltransferase family member 1
201294_s_at	3.21e-12	1.17e-13	8.5265196	20.5643007	1.09663293	WSB1	WD repeat and SOCS box containing 1
227407_at	3.23e-12	1.17e-13	-8.525428	20.558797	-0.82051907	TAPT1	transmembrane anterior posterior transformation 1
221532_s_at	3.23e-12	1.18e-13	-8.5253179	20.5582423	-0.63035459	WDR61	WD repeat domain 61
212071_s_at	3.25e-12	1.18e-13	-8.5237463	20.5503187	-0.68195707	SPTBN1	spectrin beta, non-erythrocytic 1
1557014_a_at	3.26e-12	1.19e-13	-8.5233731	20.5484373	-1.09875856	FAM201A	family with sequence similarity 201 member A
1570572_at	3.27e-12	1.19e-13	-8.5222918	20.5429858	-0.52638226	LOC729291	translation initiation factor IF-2
205896_at	3.30e-12	1.20e-13	8.5205651	20.5342812	0.9049088	SLC22A4	solute carrier family 22 member 4
226170_at	3.36e-12	1.23e-13	-8.5169218	20.515915	-0.43360793	EYA3	EYA transcriptional coactivator and phosphatase 3
206968_s_at	3.36e-12	1.23e-13	-8.5168668	20.5156377	-0.46115724	NFRKB	nuclear factor related to kappaB binding protein
230031_at	3.39e-12	1.24e-13	-8.5146786	20.5046079	-1.29341202	HSPA5	heat shock protein family A (Hsp70) member 5
[truncated: 52,676 more rows]
