# Supplementary material for: Construction and validation of a PANoptosis-related lncRNA signature for predicting prognosis and targeted drug response in thyroid cancer
Source: PeerJ. 2023 Sep 1;11:e15884. doi: 10.7717/peerj.15884 (PMC10476615; doi:10.7717/peerj.15884)
Supplement: Supplemental Information 16 [file peerj-11-15884-s016.zip]

Archive with 5 entries (4 files):
- pCMV-RBPMS-AS1(human)-lncRNA-Neo/▓Γ╨≥▒¿╕μ/
- pCMV-RBPMS-AS1(human)-lncRNA-Neo/▓Γ╨≥▒¿╕μ/101_AS1-F1_TSS20221208-027-02434-09_E12.ab1
- pCMV-RBPMS-AS1(human)-lncRNA-Neo/▓Γ╨≥▒¿╕μ/101_AS1-F1_TSS20221208-027-02434-09_E12.seq
- pCMV-RBPMS-AS1(human)-lncRNA-Neo/▓Γ╨≥▒¿╕μ/101_CMV-F_TSS20221208-027-02434-01_D12.ab1
- pCMV-RBPMS-AS1(human)-lncRNA-Neo/▓Γ╨≥▒¿╕μ/101_CMV-F_TSS20221208-027-02434-01_D12.seq
