# Supplementary material for: Construction and validation of a PANoptosis-related lncRNA signature for predicting prognosis and targeted drug response in thyroid cancer
Source: PeerJ. 2023 Sep 1;11:e15884. doi: 10.7717/peerj.15884 (PMC10476615; doi:10.7717/peerj.15884)
Supplement: Supplemental Information 16 [file peerj-11-15884-s016.zip › pCMV-RBPMS-AS1(human)-lncRNA-Neo/▓Γ╨≥▒¿╕μ/101_AS1-F1_TSS20221208-027-02434-09_E12.seq]

CCATGATCTGTATCCTGGATGAAATAAACCAACTCTTGAAACTGCAACCCAAGACATTCAGAAGAGATAAGGCTACAGTGAATGTGGAAACTTTGCACGTGTTTGGATGTATTGATTGCCTTAACTGGCAGCTCTTTGCACTGCCAGCTTCCCTCAATTACATGAGGAACCACGAGGGGGCAATGTCTTCCCGAGCAATAATAGCTGAGTGGTGGTCTTAGGACCCCGTGGTGGCCCATGATGCTAGCACTGTGTCTTTGGCCATTCTTGCCTGTCATGGAGCATACTCCACAGAAGGGCATGGTCTTCTTGGATCCCGGCATGGGCCCAACAAAAATGACAATGTAGTCAATAGTTCCACTCAGACCTCACTTAGGAGCAGGTGAACTATGTTGTGTGATATCAGGATGCCCGGAGAACCTCTCCTATCCCCACCCAGGGAAGCATGGCTTAATTCCAAATAAAGAATCTGATTTCTTTGTCTTTAAGCCAAAAAAAAAAAAAAAAAAAAAAAAAAAAAAAAAAGAATTCTGCAGATATCCAGCACAGTGGCGGCCGCTCGAGTCTAGAGGGCCCGTTTAAACCCGCTGATCAGCCTCGACTGTGCCTTCTAGTTGCCAGCCATCTGTTGTTTGCCCCTCCCCCGTGCCTTCCTTGACCCTGGAAGGTGCCACTCCCACTGTCCTTTCCTAATAAAATGAGGAAATTGCATCGCATTGTCTGAGTAGGTGTCATTCTATTCTGGGGGGTGGGGTGGGGCAGGACAGCAAGGGGGAGGATTGGGAAGACAATAGCAGGCATGCTGGGGATGCGGTGGGCTCTATGGCTTCTGAGGCGGAAAGAACCAGCTGGGGCTCTAGGGGGCATCCCCACGCGCCCTGGAGCGGCGCATTAAGCGCGGGGGGGGGGGTGGTTACCCGCAGGGGGACCGCTACACTTGGCAGCGCCCTAACGCCCGTTCTTTTTTTTTTTTTCCTTTCTTTTTCGCCCGGTGGCCGGTTTTCCCCGCAAAGTTTAAAACGGGGGCTCCCTTAAGGGTTCAATTAAGGGTTTACGGCCCTCCCCCCAAAAACTTTTTAAGGGGGGGGTTCCCCGAGGGGGCCCCCCCCTGAAAAAAG
